# Supplementary material for: Metformin reverses bFGF-induced epithelial-mesenchymal transition in HCC cells
Source: Oncotarget. 2017 Oct 31;8(61):104247–57. doi: 10.18632/oncotarget.22200 (PMC5732803; doi:10.18632/oncotarget.22200)
Supplement: Supplementary file 2 [file oncotarget-08-104247-s002.xls]

## Sheet: proteins
Protein names	Gene names	Ratio H/L
Cellular nucleic acid-binding protein	CNBP	32.666
LIM domain only protein 7	LMO7	9.2315
Centrosomal protein of 97 kDa	CEP97	7.1948
LisH domain and HEAT repeat-containing protein KIAA1468	KIAA1468	2.4492
3-hydroxyisobutyryl-CoA hydrolase, mitochondrial	HIBCH	2.2496
Signal transducing adapter molecule 1;Signal transducing adapter molecule 2	STAM;STAM2	2.1931
Mimitin, mitochondrial	NDUFAF2	2.1584
RNA-binding protein 42	RBM42	2.1378
28S ribosomal protein S35, mitochondrial	MRPS35	2.1364
Cdc42 effector protein 4	CDC42EP4	2.085
Receptor-interacting serine/threonine-protein kinase 1	RIPK1	2.0569
V-type proton ATPase subunit C 1	ATP6V1C1	2.0178
Transmembrane protein 41A	TMEM41A	1.97
Thymidylate synthase	TYMS	1.9409
Synaptophysin-like protein 1	SYPL1	1.9115
Calcium/calmodulin-dependent protein kinase type II subunit alpha	CAMK2D;CAMK2A	1.9093
Annexin	ANXA2	1.894
Charged multivesicular body protein 7	CHMP7	1.8903
Nucleosome assembly protein 1-like 1	NAP1L1	1.8061
1,4-alpha-glucan-branching enzyme	GBE1	1.8024
Inositol-trisphosphate 3-kinase A	ITPKA	1.7906
Importin-9	IPO9	1.7578
Glycogen synthase kinase-3 beta	GSK3B	1.7547
Small glutamine-rich tetratricopeptide repeat-containing protein alpha	SGTA	1.7366
Protein 4.1	EPB41	1.7095
Tubulin-folding cofactor B	TBCB;CKAP1	1.6948
Adenylosuccinate synthetase isozyme 2	ADSS	1.6915
Dual specificity protein phosphatase 12	DUSP12	1.665
UMP-CMP kinase	CMPK1	1.6642
Putative unconventional myosin-XVB	MYO15B	1.6638
Probable arginine--tRNA ligase, mitochondrial	RARS2	1.662
FAS-associated factor 2	FAF2	1.6533
Iron-responsive element-binding protein 2	IREB2	1.6487
Transportin-3	TNPO3	1.632
Importin-4	IPO4	1.6088
Late secretory pathway protein AVL9 homolog	AVL9	1.596
Cytokine receptor-like factor 3	CRLF3	1.594
Rhotekin	RTKN	1.5865
Dual specificity mitogen-activated protein kinase kinase 3	MAP2K3	1.5804
Tropomodulin-1	TMOD1	1.5728
Leucine zipper protein 1	LUZP1	1.5726
Endophilin-B2	SH3GLB2	1.5583
Dual specificity protein phosphatase 3	DUSP3	1.5571
Thioredoxin	PDIA3	1.5497
Fermitin family homolog 3	FERMT3	1.5484
Heat shock 70 kDa protein 6;Putative heat shock 70 kDa protein 7	HSPA6;HSPA7	1.5328
DNA excision repair protein ERCC-6-like	ERCC6L	1.5293
Ubiquitin carboxyl-terminal hydrolase isozyme L3	UCHL3	1.5199
Coronin-1B	CORO1B	1.5162
CWF19-like protein 1	CWF19L1	1.5117
Ribonuclease inhibitor	RNH1	1.5063
Zinc finger protein ZPR1	ZNF259	1.5003
Ubiquitin thioesterase OTUB1	OTUB1	1.4932
mRNA-decapping enzyme 1A	DCP1A	1.49
UPF0364 protein C6orf211	C6orf211	1.4873
Heat shock protein HSP 90-alpha	HSP90AA1	1.4774
Tubulin-specific chaperone E	TBCE	1.4773
Alpha-soluble NSF attachment protein	NAPA	1.475
Ubiquitin-like-conjugating enzyme ATG3	ATG3	1.4744
UPF0609 protein C4orf27	C4orf27	1.4732
Prolyl endopeptidase	PREP	1.4692
RNA polymerase II subunit A C-terminal domain phosphatase SSU72	SSU72	1.4631
Rho GTPase-activating protein 5	ARHGAP5	1.463
Phosphatidylinositol 5-phosphate 4-kinase type-2 alpha	PIP4K2A	1.4628
U1 small nuclear ribonucleoprotein C	SNRPC	1.4621
Rho GTPase-activating protein 17	ARHGAP17	1.461
Arf-GAP domain and FG repeat-containing protein 1	AGFG1	1.4603
Ubiquitin carboxyl-terminal hydrolase isozyme L1	UCHL1	1.4566
Protein FAM98A	FAM98A	1.4565
26S proteasome non-ATPase regulatory subunit 12	PSMD12	1.4557
Importin-7	IPO7	1.454
Apolipoprotein O-like	APOOL	1.449
Large proline-rich protein BAG6	BAG6;BAT3	1.4475
Aldo-keto reductase family 1 member C2	AKR1C2	1.4459
Eukaryotic translation initiation factor 4H	EIF4H	1.4457
Coatomer subunit zeta-1	COPZ1	1.4434
Transcriptional activator protein Pur-beta	PURB	1.4377
Heat shock protein HSP 90-beta	HSP90AB1	1.4355
Ras GTPase-activating protein-binding protein 1	G3BP1	1.4354
Eukaryotic translation initiation factor 4 gamma 1	EIF4G1	1.4341
Dynein light chain Tctex-type 1	DYNLT1	1.4314
Uncharacterized protein C19orf21	C19orf21	1.431
GRIP1-associated protein 1	GRIPAP1	1.4296
Rap1 GTPase-activating protein 1	RAP1GAP	1.4278
Ribosomal protein S6 kinase beta-1	RPS6KB1	1.4276
Transportin-1	TNPO1	1.4199
Aspartate--tRNA ligase, cytoplasmic	DARS;DKFZp781B11202	1.4195
DnaJ homolog subfamily C member 9	DNAJC9	1.4146
Importin subunit beta-1	KPNB1	1.4126
ATP-dependent RNA helicase DDX3Y	DDX3Y	1.4125
Negative elongation factor E	RDBP	1.4115
Rho guanine nucleotide exchange factor 11	ARHGEF11	1.4098
14-3-3 protein eta	YWHAH	1.4085
DNA polymerase alpha subunit B	POLA2	1.4083
14 kDa phosphohistidine phosphatase	PHPT1	1.4078
Copine-1	CPNE1	1.4048
Transcription elongation factor A protein 1	TCEA1	1.4033
Ubiquitin-associated protein 2-like	UBAP2L	1.4017
Coatomer subunit epsilon	COPE	1.399
Rab3 GTPase-activating protein catalytic subunit	RAB3GAP1	1.3955
Centrosomal protein of 170 kDa	CEP170	1.3902
Tyrosine-protein phosphatase non-receptor type 23	PTPN23	1.388
Fatty acid synthase;[Acyl-carrier-protein] S-acetyltransferase;[Acyl-carrier-protein] S-malonyltransferase;3-oxoacyl-[acyl-carrier-protein] synthase;3-oxoacyl-[acyl-carrier-protein] reductase;3-hydroxypalmitoyl-[acyl-carrier-protein] dehydratase;Enoyl-[acyl-carrier-protein] reductase;Oleoyl-[acyl-carrier-protein] hydrolase	FASN	1.3875
Ran-specific GTPase-activating protein	RANBP1	1.3873
Exportin-T	XPOT	1.387
14-3-3 protein theta	YWHAQ	1.3836
E3 ubiquitin-protein ligase ARIH1	ARIH1	1.3784
Alpha- and gamma-adaptin-binding protein p34	AAGAB	1.3766
ATP-dependent RNA helicase DHX29	DHX29	1.3757
Glutaredoxin-3	GLRX3	1.3749
Eukaryotic translation initiation factor 2A	EIF2A	1.3735
Spermine synthase	SMS	1.3734
26S proteasome non-ATPase regulatory subunit 5	PSMD5	1.372
N-acetyl-D-glucosamine kinase	NAGK	1.3654
Testin	TES	1.3644
Actin-binding LIM protein 1	ABLIM1	1.3641
Choline dehydrogenase, mitochondrial	CHDH	1.3639
Serine/threonine-protein kinase 38-like	STK38L	1.3614
Activator of 90 kDa heat shock protein ATPase homolog 1	AHSA1	1.3576
Telomerase Cajal body protein 1	WRAP53	1.3558
HEAT repeat-containing protein 3	HEATR3	1.3552
Phospholipase A-2-activating protein	PLAA	1.355
Condensin complex subunit 3	NCAPG	1.3537
Ribonucleoside-diphosphate reductase subunit M2 B	RRM2B	1.3508
Nicotinamide phosphoribosyltransferase	NAMPT;RP11-92J19.4	1.3507
NF-kappa-B essential modulator	IKBKG	1.3454
Condensin complex subunit 2	NCAPH	1.3452
Chromobox protein homolog 3	CBX3	1.3436
Cyclin-dependent kinase 2	CDK2	1.3433
Staphylococcal nuclease domain-containing protein 1	SND1	1.3431
LIM and cysteine-rich domains protein 1	LMCD1	1.3429
Heat shock 70 kDa protein 4L	HSPA4L	1.3407
Uncharacterized protein CXorf38	CXorf38	1.3407
Cold shock domain-containing protein E1	CSDE1	1.3402
Canalicular multispecific organic anion transporter 2	ABCC3	1.3391
Golgi phosphoprotein 3	GOLPH3	1.3376
Tubulin-specific chaperone D	TBCD	1.3375
Rho guanine nucleotide exchange factor 1	ARHGEF1	1.3369
Glutamate--cysteine ligase regulatory subunit	GCLM	1.3368
Exportin-2	CSE1L	1.3368
Probable fructose-2,6-bisphosphatase TIGAR	TIGAR	1.3365
Zinc finger CCCH domain-containing protein 18	ZC3H18	1.3353
D-3-phosphoglycerate dehydrogenase	PHGDH	1.3352
Serine/threonine-protein kinase Nek9	NEK9	1.3339
CTP synthase 1	CTPS	1.3323
HCLS1-binding protein 3	HS1BP3	1.3314
Ribosomal biogenesis protein LAS1L	LAS1L	1.3302
Zinc finger ZZ-type and EF-hand domain-containing protein 1	ZZEF1	1.3282
60S ribosomal protein L7-like 1	RPL7L1	1.3263
Abhydrolase domain-containing protein 14B	ABHD14B	1.3261
Exocyst complex component 4	EXOC4	1.3246
Protein misato homolog 1	MSTO1	1.3215
Astrocytic phosphoprotein PEA-15	PEA15	1.3207
Sterile alpha motif domain-containing protein 9	SAMD9	1.3207
OTU domain-containing protein 6B	OTUD6B	1.3205
Abl interactor 1	ABI1	1.3193
Serine/threonine-protein phosphatase 2A 55 kDa regulatory subunit B alpha isoform;Serine/threonine-protein phosphatase 2A 55 kDa regulatory subunit B delta isoform;Serine/threonine-protein phosphatase 2A 55 kDa regulatory subunit B gamma isoform;Serine/threonine-protein phosphatase 2A 55 kDa regulatory subunit B beta isoform	PPP2R2A;PPP2R2D;PPP2R2C;PPP2R2B	1.3161
Translation initiation factor eIF-2B subunit beta	EIF2B2	1.3156
Sorting nexin-27	SNX27	1.3156
Ufm1-specific protease 2	UFSP2	1.3136
Ran GTPase-activating protein 1	RANGAP1	1.3121
Zinc finger HIT domain-containing protein 2	ZNHIT2	1.3104
Exportin-1	XPO1	1.3102
Choline transporter-like protein 1	SLC44A1	1.3093
ATP-binding cassette sub-family F member 3	ABCF3	1.3084
Selenocysteine-specific elongation factor	EEFSEC	1.307
Translation initiation factor eIF-2B subunit gamma	EIF2B3	1.3068
WD repeat-containing protein 1	WDR1	1.3067
Aminoacyl tRNA synthase complex-interacting multifunctional protein 2	AIMP2	1.3067
Glutamate--cysteine ligase catalytic subunit	GCLC	1.304
La-related protein 1	LARP1	1.3033
Lymphokine-activated killer T-cell-originated protein kinase	PBK	1.3017
14-3-3 protein beta/alpha;14-3-3 protein beta/alpha, N-terminally processed	YWHAB	1.3015
Eukaryotic translation initiation factor 5A-1;Eukaryotic translation initiation factor 5A-1-like;Eukaryotic translation initiation factor 5A-2	EIF5A;EIF5AL1;EIF5A2	1.2993
Filamin-A	FLNA	1.2975
Liprin-alpha-1	PPFIA1	1.2959
Filamin-C	FLNC	1.2954
Histone acetyltransferase type B catalytic subunit	HAT1	1.2939
Protein SEC13 homolog	SEC13	1.2919
Glutathione S-transferase Mu 3	GSTM3	1.2908
Coiled-coil domain-containing protein 43	CCDC43	1.2897
WD40 repeat-containing protein SMU1	SMU1	1.2893
Thioredoxin-like protein 1	TXNL1	1.289
Rho-associated protein kinase 2	ROCK2	1.289
DnaJ homolog subfamily C member 2	DNAJC2	1.289
E3 ubiquitin-protein ligase RNF25	RNF25	1.2885
Eukaryotic translation initiation factor 5	EIF5	1.288
Lipoma-preferred partner	LPP	1.2875
Protein phosphatase 1 regulatory subunit 12A	PPP1R12A	1.2859
Exocyst complex component 5	EXOC5	1.2853
CAD protein;Glutamine-dependent carbamoyl-phosphate synthase;Aspartate carbamoyltransferase;Dihydroorotase	CAD	1.2836
Protein disulfide-isomerase A3	PDIA3	1.2835
Clathrin heavy chain 1	CLTC	1.2813
Ubiquitin-like modifier-activating enzyme 1	UBA1	1.2805
Anaphase-promoting complex subunit 4	ANAPC4	1.2792
BolA-like protein 2	BOLA2;BOLA2B	1.2791
Transcription elongation factor B polypeptide 1	TCEB1	1.279
Rho GTPase-activating protein 35	ARHGAP35	1.279
RNA polymerase II-associated protein 3	RPAP3	1.2767
CAAX prenyl protease 1 homolog	ZMPSTE24	1.2754
NudC domain-containing protein 3	NUDCD3	1.2744
Serine/threonine-protein phosphatase 6 catalytic subunit	PPP6C	1.274
Heat shock cognate 71 kDa protein	HSPA8	1.2735
Protein MIS12 homolog	MIS12	1.2721
40S ribosomal protein S28	RPS28	1.2713
Protein mago nashi homolog 2;Protein mago nashi homolog	MAGOHB;MAGOH	1.2712
Proteasomal ubiquitin receptor ADRM1	ADRM1	1.2705
Mannose-P-dolichol utilization defect 1 protein	MPDU1	1.2699
RNA-binding protein PNO1	PNO1	1.2683
Synembryn-A	RIC8A	1.268
Guanine nucleotide exchange factor VAV2	VAV2	1.2677
Serine/threonine-protein kinase 38	STK38	1.2677
Annexin A5;Annexin	ANXA5	1.2666
Polyglutamine-binding protein 1	PQBP1	1.2665
Destrin	DSTN	1.2653
Developmentally-regulated GTP-binding protein 1	DRG1	1.2637
Bifunctional purine biosynthesis protein PURH;Phosphoribosylaminoimidazolecarboxamide formyltransferase;IMP cyclohydrolase	ATIC	1.2636
1-phosphatidylinositol 4,5-bisphosphate phosphodiesterase delta-3	PLCD3	1.2626
Coatomer subunit beta	COPB2	1.2623
Serine/threonine-protein kinase VRK1	VRK1	1.2622
Kinesin light chain 2	KLC2	1.262
Protein Smaug homolog 2	SAMD4B	1.2611
ADP-ribose pyrophosphatase, mitochondrial	NUDT9	1.2602
LDLR chaperone MESD	MESDC2	1.2597
Sorting nexin-1	SNX1	1.258
G patch domain-containing protein 2	GPATCH2	1.255
Syntaxin-4	STX4	1.2529
Rab3 GTPase-activating protein non-catalytic subunit	RAB3GAP2	1.2514
Coatomer subunit gamma-2	COPG2	1.2506
Cytoplasmic dynein 1 light intermediate chain 1	DYNC1LI1	1.2495
Aldo-keto reductase family 1 member C1	AKR1C1	1.2487
N-acylneuraminate cytidylyltransferase	CMAS	1.2485
SUMO-activating enzyme subunit 1	SAE1	1.2473
Uncharacterized protein C17orf62	C17orf62	1.2469
Isoleucine--tRNA ligase, cytoplasmic	IARS	1.2465
Transmembrane protein 68	TMEM68	1.2465
Pumilio homolog 1	PUM1	1.2464
Myotubularin-related protein 14	MTMR14	1.2464
RNA methyltransferase-like protein 1	RNMTL1	1.2461
Rho guanine nucleotide exchange factor 2	ARHGEF2	1.246
Lysine--tRNA ligase	KARS	1.2459
Thyroid receptor-interacting protein 6	TRIP6	1.245
PERQ amino acid-rich with GYF domain-containing protein 2	GIGYF2	1.2446
GRIP and coiled-coil domain-containing protein 2	GCC2	1.2432
Epiplakin	EPPK1	1.2431
Clathrin light chain A	CLTA	1.2407
Uncharacterized protein C19orf29	C19orf29	1.2403
Adenylate kinase isoenzyme 1	AK1	1.2398
Translation initiation factor eIF-2B subunit delta	EIF2B4	1.2393
Dystonin	DST	1.2389
Serine dehydratase-like	SDSL	1.2384
Transforming acidic coiled-coil-containing protein 2	TACC2	1.2381
Eukaryotic initiation factor 4A-I	EIF4A1	1.2368
Dynamin-1	DNM1	1.2365
UDP-N-acetylhexosamine pyrophosphorylase-like protein 1	UAP1L1	1.2357
26S proteasome non-ATPase regulatory subunit 3	PSMD3	1.2353
Tubulin--tyrosine ligase-like protein 12	TTLL12	1.2352
E3 ubiquitin-protein ligase NEDD4;E3 ubiquitin-protein ligase	NEDD4	1.2349
Plakophilin-3	PKP3	1.2348
Vacuolar protein sorting-associated protein 18 homolog	VPS18	1.2344
Craniofacial development protein 1	CFDP1	1.2344
26S proteasome non-ATPase regulatory subunit 10	PSMD10	1.234
14-3-3 protein gamma;14-3-3 protein gamma, N-terminally processed	YWHAG	1.2335
Chloride intracellular channel protein 1	CLIC1	1.2331
Elongation factor 1-alpha 1;Putative elongation factor 1-alpha-like 3	EEF1A1;EEF1A1P5	1.2323
UPF0488 protein C8orf33	C8orf33	1.2321
N6-adenosine-methyltransferase 70 kDa subunit	METTL3	1.2317
Arf-GAP with coiled-coil, ANK repeat and PH domain-containing protein 2	ACAP2	1.231
Protein scribble homolog	SCRIB	1.2307
Magnesium transporter protein 1	MAGT1	1.2307
STE20-like serine/threonine-protein kinase	SLK	1.2303
Interferon-induced, double-stranded RNA-activated protein kinase	EIF2AK2	1.2284
Elongation factor 1-alpha 2	EEF1A2	1.2281
Protein arginine N-methyltransferase 3	PRMT3	1.228
Alpha-2-macroglobulin receptor-associated protein	LRPAP1	1.228
DNA methyltransferase 1-associated protein 1	DMAP1	1.2271
Plectin	PLEC	1.2262
Vacuolar protein sorting-associated protein 35	VPS35	1.2258
Phosphomannomutase 2	PMM2	1.2257
BRCA2 and CDKN1A-interacting protein	BCCIP	1.2254
Endophilin-B1	SH3GLB1	1.2249
Ataxin-2	ATXN2	1.2246
Protein flightless-1 homolog	FLII	1.2243
5-azacytidine-induced protein 1	AZI1	1.2232
Serine/threonine-protein phosphatase 2A catalytic subunit alpha isoform;Serine/threonine-protein phosphatase 2A catalytic subunit beta isoform;Serine/threonine-protein phosphatase	PPP2CA;PPP2CB	1.2229
Sorting nexin-12	SNX12	1.2228
Rap1 GTPase-GDP dissociation stimulator 1	RAP1GDS1	1.2226
Tyrosine-protein kinase Lyn	LYN	1.222
Leucine--tRNA ligase, cytoplasmic	LARS	1.2218
Nucleosome assembly protein 1-like 4	NAP1L4b;NAP1L4	1.221
TELO2-interacting protein 1 homolog	TTI1	1.2206
PDZ domain-containing protein GIPC1	GIPC1	1.2205
Protein diaphanous homolog 2	DIAPH2	1.2202
Caprin-1	CAPRIN1	1.2202
SH2 domain-containing protein 4A	SH2D4A	1.2201
Kelch domain-containing protein 4	KLHDC4	1.2194
Carbonyl reductase [NADPH] 1	CBR1	1.2188
60S ribosomal export protein NMD3	NMD3	1.2177
Microtubule-associated protein RP/EB family member 2	MAPRE2	1.2176
Tight junction protein ZO-2	TJP2	1.2171
Signal recognition particle receptor subunit beta	SRPRB	1.2165
Alpha-parvin	PARVA	1.2158
Elongator complex protein 1	IKBKAP	1.2152
Selenium-binding protein 1	SELENBP1	1.2148
Vacuolar protein sorting-associated protein 53 homolog	VPS53	1.2139
Protein transport protein Sec23A	SEC23A	1.2134
SEC23-interacting protein	SEC23IP	1.2134
Phosphoglycerate mutase 1;Phosphoglycerate mutase 2	PGAM1;PGAM2	1.213
Coatomer subunit gamma-1	COPG1	1.2127
Tensin-3	TNS3	1.2105
SLIT-ROBO Rho GTPase-activating protein 1;SLIT-ROBO Rho GTPase-activating protein 2	SRGAP1;SRGAP2	1.2101
E3 ubiquitin-protein ligase UBR4	UBR4	1.21
Methylthioribose-1-phosphate isomerase	MRI1	1.2098
Coatomer subunit alpha;Xenin;Proxenin	COPA	1.2094
Cysteine and histidine-rich domain-containing protein 1	CHORDC1	1.2092
Ankyrin repeat and FYVE domain-containing protein 1	ANKFY1	1.2077
Coatomer subunit beta	COPB1	1.2072
Reticulon-4	RTN4	1.2069
Mitochondrial antiviral-signaling protein	MAVS	1.2066
AP-3 complex subunit mu-1	AP3M1	1.2062
Serine/threonine-protein phosphatase 6 regulatory subunit 2	PPP6R2	1.2059
Muscleblind-like protein 1;Muscleblind-like protein 2	MBNL1;MBNL2;MBLL	1.2056
Trifunctional purine biosynthetic protein adenosine-3;Phosphoribosylamine--glycine ligase;Phosphoribosylformylglycinamidine cyclo-ligase;Phosphoribosylglycinamide formyltransferase	GART	1.2048
Serine/threonine-protein phosphatase 6 regulatory subunit 1	PPP6R1	1.204
Eukaryotic translation initiation factor 3 subunit B	EIF3B	1.2039
Heat shock 70 kDa protein 1A/1B	HSPA1A	1.2037
DnaJ homolog subfamily A member 1	DNAJA1	1.2035
Importin subunit alpha-2	KPNA2	1.2029
tRNA-splicing endonuclease subunit Sen54	TSEN54	1.2028
Nuclear cap-binding protein subunit 2	NCBP2	1.2018
EF-hand domain-containing protein D2	EFHD2	1.2018
Procollagen galactosyltransferase 1	GLT25D1	1.2015
Casein kinase II subunit alpha	CSNK2A2	1.2006
Fascin	FSCN1	1.2004
Eukaryotic initiation factor 4A-III	EIF4A3	1.2002
Peptidyl-prolyl cis-trans isomerase D	PPID	1.1994
Phenylalanine--tRNA ligase beta subunit	FARSB	1.1989
Putative RNA-binding protein Luc7-like 1	LUC7L	1.1987
Glycogen phosphorylase, brain form	PYGB	1.1985
Ubiquitin carboxyl-terminal hydrolase 14;Ubiquitin carboxyl-terminal hydrolase	USP14	1.1979
Heat shock protein 105 kDa	HSPH1	1.1979
AP-2 complex subunit beta	AP2B1	1.1978
Replication protein A 32 kDa subunit	RPA2	1.1966
Nuclear factor NF-kappa-B p105 subunit;Nuclear factor NF-kappa-B p50 subunit	NFKB1	1.195
Kinetochore-associated protein 1	KNTC1	1.1946
Caveolin-2;Caveolin	CAV2	1.1938
Vigilin	HDLBP	1.1938
DnaJ homolog subfamily B member 11	DNAJB11	1.193
Pantothenate kinase 4	PANK4	1.1927
Serine/threonine-protein phosphatase 2A 65 kDa regulatory subunit A alpha isoform	PPP2R1A	1.1919
DNA-directed RNA polymerase III subunit RPC1	POLR3A	1.1917
Inosine-5-monophosphate dehydrogenase;Inosine-5-monophosphate dehydrogenase 1	IMPDH1	1.1913
Large neutral amino acids transporter small subunit 1	SLC7A5	1.1912
Protein FAM203B;Protein FAM203A	FAM203B;FAM203A	1.1909
Bifunctional glutamate/proline--tRNA ligase;Glutamate--tRNA ligase;Proline--tRNA ligase	EPRS	1.1908
ELKS/Rab6-interacting/CAST family member 1	ERC1	1.1905
5-AMP-activated protein kinase subunit gamma-1	PRKAG1	1.1902
Armadillo repeat-containing protein 1	ARMC1	1.1895
2-5-oligoadenylate synthase 3	OAS3	1.1887
Probable Xaa-Pro aminopeptidase 3	XPNPEP3	1.1883
Apoptosis-inducing factor 2	AIFM2	1.1872
Nuclear cap-binding protein subunit 1	NCBP1	1.1871
Ubiquitin-conjugating enzyme E2 O	UBE2O	1.1861
Reticulocalbin-1	RCN1	1.1859
Dual specificity mitogen-activated protein kinase kinase 2	MAP2K2	1.1855
Coronin-1C	CORO1C	1.1844
Vacuolar protein sorting-associated protein 33A	VPS33A	1.1807
Proteasome-associated protein ECM29 homolog	ECM29	1.1806
Switch-associated protein 70	SWAP70	1.1803
6-phosphofructokinase type C	PFKP	1.1801
Cell differentiation protein RCD1 homolog	RQCD1	1.1796
Phosphoserine aminotransferase	PSAT1	1.1795
Nestin	NES	1.1792
Flap endonuclease 1	FEN1	1.1789
Replication protein A 14 kDa subunit	RPA3	1.1788
Acetyl-CoA acetyltransferase, cytosolic	ACAT2	1.1784
Arginine--tRNA ligase, cytoplasmic	RARS	1.1781
Protein transport protein Sec31A	SEC31A	1.178
General vesicular transport factor p115	USO1	1.1779
Synapse-associated protein 1	SYAP1	1.1773
Eukaryotic translation initiation factor 4 gamma 2	EIF4G2	1.1771
Heterogeneous nuclear ribonucleoprotein F;Heterogeneous nuclear ribonucleoprotein F, N-terminally processed	HNRNPF	1.1763
26S proteasome non-ATPase regulatory subunit 2	PSMD2	1.1758
Leucine-rich repeat-containing protein 47	LRRC47	1.1757
Phosphomevalonate kinase	PMVK	1.1746
Nuclear protein localization protein 4 homolog	NPLOC4	1.1735
Ubiquitin-conjugating enzyme E2 H	UBE2H	1.1734
Insulin-degrading enzyme	IDE	1.1728
MAGUK p55 subfamily member 6	MPP6	1.1724
Autophagy protein 5	ATG5	1.1718
Signal recognition particle 68 kDa protein	SRP68	1.1716
Signal transducer and activator of transcription 3	STAT3	1.1702
RNA-binding protein 8A	RBM8A	1.1693
Epidermal growth factor receptor substrate 15-like 1	EPS15L1	1.1691
Golgi resident protein GCP60	ACBD3	1.1687
Acetyl-CoA carboxylase 1;Biotin carboxylase	ACACA	1.1682
Protein FAM50A	FAM50A	1.1678
Enolase-phosphatase E1	ENOPH1	1.1678
Probable ubiquitin carboxyl-terminal hydrolase FAF-X	USP9X	1.1672
Proliferation-associated protein 2G4	PA2G4	1.167
Phosphatidylinositol 5-phosphate 4-kinase type-2 gamma	PIP4K2C	1.1663
Coatomer subunit delta	ARCN1	1.1642
Neutral alpha-glucosidase AB	GANAB	1.1637
Transcription elongation factor B polypeptide 2	TCEB2	1.1635
Serine/threonine-protein phosphatase 4 regulatory subunit 1	PPP4R1	1.1628
Vesicle-associated membrane protein-associated protein B/C	VAPB	1.1627
Atlastin-2	ATL2	1.1617
Oxysterol-binding protein 1	OSBP	1.1614
DnaJ homolog subfamily C member 7	DNAJC7	1.1606
UPF0568 protein C14orf166	C14orf166	1.1605
Vacuolar protein sorting-associated protein 45	VPS45	1.1597
Small ubiquitin-related modifier 2	SUMO2	1.1589
Eukaryotic translation initiation factor 5B	EIF5B	1.1585
Torsin-1A	TOR1A	1.1584
Thymidylate kinase	DTYMK	1.1582
Uridine kinase;Uridine-cytidine kinase-like 1	UCKL1	1.1575
Polypyrimidine tract-binding protein 3	PTBP3	1.1573
14-3-3 protein epsilon	YWHAE	1.157
Glutaminyl-peptide cyclotransferase-like protein	QPCTL	1.1569
Zinc finger CCCH domain-containing protein 15	ZC3H15	1.1568
Bcl-2-like protein 13	BCL2L13	1.1568
Tumor protein p53-inducible protein 11	TP53I11	1.1559
Eukaryotic translation initiation factor 2 subunit 1	EIF2S1	1.1558
Putative pre-mRNA-splicing factor ATP-dependent RNA helicase DHX16	DHX16	1.1549
Exocyst complex component 3	EXOC3	1.1536
Methyltransferase-like protein 2B;Methyltransferase-like protein 2A	METTL2B;METTL2A	1.1535
Protein transport protein Sec24A	SEC24A	1.1522
ADP-ribosylation factor 4	ARF4;ARF3	1.1518
Polypyrimidine tract-binding protein 1	PTBP1	1.1518
Microtubule-associated protein 1S;MAP1S heavy chain;MAP1S light chain	MAP1S	1.1511
Nucleoporin SEH1	SEH1L	1.1499
T-complex protein 1 subunit beta	CCT2	1.1493
UDP-N-acetylglucosamine--peptide N-acetylglucosaminyltransferase 110 kDa subunit	OGT	1.1489
Kinesin-1 heavy chain	KIF5B	1.1464
Bifunctional 3-phosphoadenosine 5-phosphosulfate synthase 1;Sulfate adenylyltransferase;Adenylyl-sulfate kinase	PAPSS1	1.1463
T-complex protein 1 subunit alpha	TCP1	1.1463
Sorting nexin-6	SNX6	1.1462
U3 small nucleolar RNA-associated protein 15 homolog	UTP15	1.1461
Protein canopy homolog 2	CNPY2	1.1455
Neuroblastoma-amplified sequence	NBAS	1.1438
Sphingomyelin phosphodiesterase 4	SMPD4	1.1428
Filamin-B	FLNB	1.1422
60S acidic ribosomal protein P0;60S acidic ribosomal protein P0-like	RPLP0;RPLP0P6	1.1416
Ribosomal RNA processing protein 1 homolog B	RRP1B	1.1416
Ras suppressor protein 1	RSU1	1.1405
Zinc finger CCCH domain-containing protein 11A	ZC3H11A	1.1403
Cytosolic 5-nucleotidase 3	NT5C3	1.1397
Protein asunder homolog	Asun;ASUN	1.1392
Notchless protein homolog 1	NLE1	1.1389
Nuclear distribution protein nudE homolog 1;Nuclear distribution protein nudE-like 1	NDE1;NDEL1	1.1384
Band 4.1-like protein 2	EPB41L2	1.1381
Sorting nexin-3	SNX3	1.138
C-1-tetrahydrofolate synthase, cytoplasmic;Methylenetetrahydrofolate dehydrogenase;Methenyltetrahydrofolate cyclohydrolase;Formyltetrahydrofolate synthetase	MTHFD1	1.1379
Vacuolar protein sorting-associated protein 29	VPS29	1.1379
RNA-binding protein Musashi homolog 2	MSI2	1.1378
Interferon-inducible double stranded RNA-dependent protein kinase activator A	PRKRA	1.1372
Basic leucine zipper and W2 domain-containing protein 1	BZW1	1.137
NSFL1 cofactor p47	NSFL1C	1.1363
Nuclear fragile X mental retardation-interacting protein 2	NUFIP2	1.1357
Exocyst complex component 7	EXOC7	1.1356
Inosine-5-monophosphate dehydrogenase 2	IMPDH2	1.1352
Heterogeneous nuclear ribonucleoproteins A2/B1	HNRNPA2B1	1.1332
Wings apart-like protein homolog	WAPAL	1.1329
Serine/threonine-protein kinase 3;Serine/threonine-protein kinase 3 36kDa subunit;Serine/threonine-protein kinase 3 20kDa subunit	STK3	1.1324
WASH complex subunit FAM21A;WASH complex subunit FAM21C;WASH complex subunit FAM21B	FAM21A;FAM21C;FAM21B	1.1324
Protein transport protein Sec24C	SEC24C	1.1322
ADP-ribosylation factor-binding protein GGA3	GGA3	1.1317
La-related protein 4	LARP4	1.1307
Methyl-CpG-binding domain protein 2	MBD2	1.1306
Alpha-centractin;Beta-centractin	ACTR1A;ACTR1B	1.1305
Actin-related protein 2	ACTR2	1.1299
Zyxin	ZYX	1.1292
HEAT repeat-containing protein 2	HEATR2	1.1286
Elongation factor 2	EEF2	1.1273
Tetratricopeptide repeat protein 37	TTC37	1.1267
Lariat debranching enzyme	DBR1	1.1266
Poly(rC)-binding protein 1	PCBP1	1.1261
Serum deprivation-response protein	SDPR	1.126
AP-3 complex subunit beta-1	AP3B1	1.1259
Rho GTPase-activating protein 1	ARHGAP1	1.1256
Rho-associated protein kinase 1	ROCK1	1.1256
Transformer-2 protein homolog beta	TRA2B	1.1252
AP-1 complex subunit gamma-1	AP1G1	1.1248
ATP-dependent RNA helicase DDX3X	DDX3X	1.1244
Glutamine--tRNA ligase	QARS	1.1242
26S proteasome non-ATPase regulatory subunit 1	PSMD1	1.1236
Exportin-5	XPO5	1.1236
Myosin-14	MYH14	1.1228
Pyridoxal kinase	PDXK	1.1219
Elongator complex protein 3	ELP3	1.1219
Cytoplasmic dynein 1 heavy chain 1	DYNC1H1	1.1216
Serine/threonine-protein kinase WNK1	WNK1	1.1215
Actin-related protein 2/3 complex subunit 2	ARPC2	1.1211
General transcription factor IIH subunit 2;General transcription factor IIH subunit 2-like protein	GTF2H2;GTF2H2C;GTF2H2B	1.1206
Arylamine N-acetyltransferase 1	NAT1	1.12
E3 UFM1-protein ligase 1	UFL1	1.1196
Vesicle-fusing ATPase	NSF	1.1193
Short coiled-coil protein	SCOC	1.1191
A-kinase anchor protein 1, mitochondrial	AKAP1	1.119
Nardilysin	NRD1	1.1187
T-complex protein 1 subunit theta	CCT8	1.1181
NHL repeat-containing protein 2	NHLRC2	1.1177
Ataxin-2-like protein	ATXN2L	1.1176
CLIP-associating protein 1	CLASP1	1.1173
Serine/threonine-protein kinase D2	PRKD2	1.1168
Tight junction protein ZO-1	TJP1	1.1164
Cytoplasmic dynein 1 intermediate chain 2	DYNC1I2	1.1163
DnaJ homolog subfamily B member 1	DNAJB1	1.116
Golgin subfamily A member 3	GOLGA3	1.116
Adapter molecule crk	CRK	1.1158
Protein furry homolog-like	FRYL	1.1157
2-5-oligoadenylate synthase 1	OAS1	1.1157
60S ribosomal protein L39;Putative 60S ribosomal protein L39-like 5	RPL39;RPL39P5	1.115
Ubiquitin-60S ribosomal protein L40;Ubiquitin;60S ribosomal protein L40	UBA52	1.115
Inactive rhomboid protein 2	RHBDF2	1.1144
26S proteasome non-ATPase regulatory subunit 13	PSMD13	1.1144
Aminoacyl tRNA synthase complex-interacting multifunctional protein 1;Endothelial monocyte-activating polypeptide 2	AIMP1	1.1143
Spliceosome RNA helicase DDX39B	DDX39B;BAT1	1.1132
Lys-63-specific deubiquitinase BRCC36	BRCC3	1.1129
Interferon-induced protein with tetratricopeptide repeats 5	IFIT5	1.112
V-type proton ATPase catalytic subunit A	ATP6V1A	1.1114
DnaJ homolog subfamily C member 13	DNAJC13	1.1098
Serine/arginine repetitive matrix protein 2	SRRM2	1.1098
Coiled-coil domain-containing protein 9	CCDC9	1.1098
Eukaryotic peptide chain release factor GTP-binding subunit ERF3A;Eukaryotic peptide chain release factor GTP-binding subunit ERF3B	GSPT1;GSPT2	1.1092
Platelet-activating factor acetylhydrolase IB subunit alpha	PAFAH1B1	1.1092
Brefeldin A-inhibited guanine nucleotide-exchange protein 2	ARFGEF2	1.1092
Regulation of nuclear pre-mRNA domain-containing protein 1B	RPRD1B	1.108
Mitochondrial import receptor subunit TOM34	TOMM34	1.1069
Uridine-cytidine kinase 2	UCK2	1.1069
Protein FAM83H	FAM83H	1.1064
Methionine--tRNA ligase, cytoplasmic	MARS	1.1063
Glutamate-rich WD repeat-containing protein 1	GRWD1	1.1063
Chloride channel CLIC-like protein 1	CLCC1	1.1053
Guanine nucleotide-binding protein subunit alpha-11	GNA11	1.105
26S protease regulatory subunit 7	PSMC2	1.105
NEDD8-conjugating enzyme Ubc12	UBE2M	1.105
FAD synthase;Molybdenum cofactor biosynthesis protein-like region;FAD synthase region	FLAD1	1.1049
UPF0444 transmembrane protein C12orf23	C12orf23	1.1047
Sulfotransferase 1C2	SULT1C2	1.1045
Poly(A) polymerase alpha	PAPOLA	1.1043
Eukaryotic translation initiation factor 3 subunit L	EIF3EIP;EIF3L	1.1041
Ribosome biogenesis protein BOP1	BOP1;KM-PA-2	1.1041
Methionine aminopeptidase 1;Methionine aminopeptidase	METAP1	1.1039
Nuclear receptor coactivator 5	NCOA5	1.1034
YTH domain family protein 2	YTHDF2	1.1033
ATP-dependent RNA helicase DDX42	DDX42	1.1024
Copine-3	CPNE3	1.1012
Niban-like protein 1	FAM129B	1.1012
Eukaryotic translation initiation factor 3 subunit D	EIF3D	1.1006
AP-2 complex subunit alpha-1	AP2A1	1.1002
Cytoplasmic dynein 1 light intermediate chain 2	DYNC1LI2	1.0999
26S proteasome non-ATPase regulatory subunit 11	PSMD11	1.0985
Serine/threonine-protein phosphatase 6 regulatory subunit 3	PPP6R3	1.0984
Probable ATP-dependent RNA helicase DDX17	DDX17	1.0984
RNA-binding protein 47	RBM47	1.0983
Acetoacetyl-CoA synthetase	AACS	1.0978
Vacuolar ATPase assembly integral membrane protein VMA21	VMA21	1.0977
Uridine 5-monophosphate synthase;Orotate phosphoribosyltransferase;Orotidine 5-phosphate decarboxylase	UMPS	1.0976
Cyclin-dependent kinase 9	CDK9	1.0976
Bifunctional UDP-N-acetylglucosamine 2-epimerase/N-acetylmannosamine kinase;UDP-N-acetylglucosamine 2-epimerase;N-acetylmannosamine kinase	GNE	1.0974
Nuclear pore complex protein Nup155	NUP155	1.0973
Spectrin beta chain, brain 1	SPTBN1	1.0969
DNA-(apurinic or apyrimidinic site) lyase;DNA-(apurinic or apyrimidinic site) lyase, mitochondrial	APEX1	1.0967
Biliverdin reductase A	BLVRA	1.096
Dynactin subunit 1	DCTN1;SLC4A5	1.0956
N-alpha-acetyltransferase 15, NatA auxiliary subunit	NAA15	1.0954
Echinoderm microtubule-associated protein-like 4	EML4	1.0954
26S proteasome non-ATPase regulatory subunit 9	PSMD9	1.0952
Protein phosphatase 1G	PPM1G	1.0952
Lysosomal alpha-glucosidase;76 kDa lysosomal alpha-glucosidase;70 kDa lysosomal alpha-glucosidase	GAA	1.0949
Tyrosine--tRNA ligase, mitochondrial	YARS2	1.0949
Opioid growth factor receptor	OGFR	1.0944
ATP-dependent RNA helicase DDX1	DDX1	1.094
Cytochrome b-c1 complex subunit 9	UQCR10	1.094
Harmonin	USH1C	1.0928
Protein CIP2A	KIAA1524	1.0924
WASH complex subunit strumpellin	KIAA0196	1.0919
Choline-phosphate cytidylyltransferase A;Choline-phosphate cytidylyltransferase B	PCYT1A;PCYT1B	1.0911
Ras-related protein Rab-21	RAB21	1.09
Dolichyl-diphosphooligosaccharide--protein glycosyltransferase subunit 2	RPN2	1.0898
Coiled-coil domain-containing protein 124	CCDC124	1.0898
Zinc finger CCHC domain-containing protein 8	ZCCHC8	1.0897
Golgin subfamily A member 1	GOLGA1	1.0896
Protein prune homolog	PRUNE	1.0894
Mitochondrial inner membrane protein OXA1L	OXA1L	1.0892
ATP-binding cassette sub-family F member 1	ABCF1	1.0892
SUMO-activating enzyme subunit 2	UBA2	1.0891
26S protease regulatory subunit 10B	PSMC6	1.089
T-complex protein 1 subunit gamma	CCT3	1.0888
Solute carrier family 12 member 7	SLC12A7	1.0886
Far upstream element-binding protein 3	FUBP3	1.0885
Palladin	PALLD	1.0884
Calreticulin	CALR	1.0878
Protein SON	SON	1.0876
C-Myc-binding protein	MYCBP	1.0876
Guanine nucleotide-binding protein G(I)/G(S)/G(T) subunit beta-2	GNB2	1.0874
Profilin	PFN2	1.0872
Calcium/calmodulin-dependent protein kinase type II subunit delta	CAMK2D	1.0869
Alpha-ketoglutarate-dependent dioxygenase FTO	FTO	1.0868
Phosphatidylinositide phosphatase SAC1	SACM1L	1.0868
KIF1-binding protein	KIAA1279	1.0863
AH receptor-interacting protein;Peptidyl-prolyl cis-trans isomerase	AIP	1.0861
Dual specificity mitogen-activated protein kinase kinase 4	MAP2K4	1.086
Serine/threonine-protein phosphatase;Serine/threonine-protein phosphatase PP1-gamma catalytic subunit	PPP1CC;PPP1CB	1.0852
Zinc transporter SLC39A7	SLC39A7	1.0851
Negative elongation factor C/D	TH1L	1.0843
Ribonuclease H2 subunit A	RNASEH2A	1.0838
Platelet-activating factor acetylhydrolase IB subunit gamma	PAFAH1B3	1.0837
40S ribosomal protein S15a	RPS15A	1.0835
Dihydroorotate dehydrogenase (quinone), mitochondrial	DHODH	1.0832
Eukaryotic translation initiation factor 3 subunit C	EIF3C;EIF3CL	1.0832
Pre-mRNA-splicing factor 38B	PRPF38B	1.0831
NudC domain-containing protein 1	NUDCD1	1.0827
Synaptosomal-associated protein 29;Synaptosomal-associated protein	SNAP29	1.0821
Insulin-like growth factor 2 mRNA-binding protein 1	IGF2BP1	1.0818
COX assembly mitochondrial protein homolog	CMC1	1.081
Membrane magnesium transporter 1	MMGT1	1.08
60S ribosomal protein L22	RPL22	1.0796
Eukaryotic translation initiation factor 3 subunit K	EIF3K	1.0796
Testis-expressed sequence 10 protein	TEX10	1.0795
Tubulin alpha-1C chain;Tubulin alpha-8 chain	TUBA1C;TUBA8;TUBA1B	1.079
Nuclear pore glycoprotein p62	NUP62	1.0788
Protein phosphatase methylesterase 1	PPME1	1.0786
Protein FADD	FADD	1.0785
Hypoxia up-regulated protein 1	HYOU1	1.0782
Protein diaphanous homolog 1	DIAPH1	1.0778
Zinc finger protein 622	ZNF622	1.0773
Calponin-3	CNN3	1.0772
Syntaxin-binding protein 3	STXBP3	1.0766
Serine-threonine kinase receptor-associated protein	STRAP	1.0742
26S protease regulatory subunit 6B	PSMC4	1.0742
Ornithine aminotransferase, mitochondrial;Ornithine aminotransferase, hepatic form;Ornithine aminotransferase, renal form	OAT	1.0741
BAG family molecular chaperone regulator 2	BAG2	1.0736
Cullin-4B	CUL4B	1.073
T-complex protein 1 subunit delta	CCT4	1.0726
Protein FAM91A1	FAM91A1	1.0723
T-complex protein 1 subunit eta	CCT7	1.0723
Peptidyl-prolyl cis-trans isomerase CWC27 homolog	CWC27	1.0722
N-alpha-acetyltransferase 10	NAA10	1.0721
Beta-catenin-like protein 1	CTNNBL1	1.0711
39S ribosomal protein L44, mitochondrial	MRPL44	1.0706
26S protease regulatory subunit 6A	PSMC3	1.0703
Valine--tRNA ligase	VARS	1.07
Delta(24)-sterol reductase	DHCR24	1.07
Serine/arginine-rich splicing factor 2	SRSF2;SFRS2	1.0697
DnaJ homolog subfamily A member 2	DNAJA2	1.0696
6-phosphofructokinase, muscle type	PFKM	1.069
Eukaryotic translation initiation factor 2 subunit 3;Putative eukaryotic translation initiation factor 2 subunit 3-like protein	EIF2S3;EIF2S3L	1.0686
Heat shock 70 kDa protein 14	HSPA14	1.0682
Nuclear pore complex protein Nup88	NUP88	1.0679
OTU domain-containing protein 7B	OTUD7B	1.0676
Sulfotransferase 1A3/1A4;Sulfotransferase 1A1;Sulfotransferase 1A2	SULT1A3;SULT1A1;SULT1A2;SULT1A4	1.0675
Oxidoreductase HTATIP2	HTATIP2	1.0674
Vacuolar protein-sorting-associated protein 25	VPS25	1.0672
Eukaryotic translation initiation factor 3 subunit I	EIF3I	1.067
Fragile X mental retardation syndrome-related protein 1	FXR1	1.0667
Coiled-coil domain-containing protein 51	CCDC51	1.0667
Tropomodulin-3	TMOD3	1.0666
Protein disulfide-isomerase A6	PDIA6	1.0661
Flavin reductase (NADPH)	BLVRB	1.0658
Aminopeptidase B	RNPEP	1.0658
Twinfilin-2	TWF2	1.0657
Serine/arginine-rich splicing factor 1	SRSF1	1.0653
Protein KIAA0664	KIAA0664	1.0653
Golgi pH regulator A;Golgi pH regulator B;Putative Golgi pH regulator C	GPR89A;GPR89B;GPR89C	1.0649
Guanine nucleotide-binding protein G(I)/G(S)/G(T) subunit beta-1	GNB1	1.0647
Polyadenylate-binding protein 4	PABPC4	1.0645
Transmembrane protein 41B	TMEM41B	1.0633
F-actin-capping protein subunit alpha-1	CAPZA1	1.0629
Oxysterol-binding protein;Oxysterol-binding protein-related protein 9	OSBPL9	1.0627
WD repeat-containing protein 82	WDR82	1.0627
DDRGK domain-containing protein 1	DDRGK1	1.062
Ubiquitin-fold modifier-conjugating enzyme 1	UFC1	1.0619
Heterogeneous nuclear ribonucleoprotein A1;Heterogeneous nuclear ribonucleoprotein A1-like 2	HNRNPA1;HNRNPA1L2	1.0617
THUMP domain-containing protein 3	THUMPD3	1.0616
Mitogen-activated protein kinase 1	MAPK1	1.0615
T-complex protein 1 subunit zeta	CCT6A	1.0615
Inorganic pyrophosphatase	PPA1	1.0615
Unconventional myosin-Ib	MYO1B	1.0612
X-ray repair cross-complementing protein 6	XRCC6	1.0604
Methyltransferase-like protein 13	METTL13	1.0603
Pachytene checkpoint protein 2 homolog	TRIP13	1.0594
THO complex subunit 4	ALYREF	1.0584
Nucleolin	NCL	1.0583
Probable cytosolic iron-sulfur protein assembly protein CIAO1	CIAO1	1.0579
Eukaryotic translation initiation factor 3 subunit M	EIF3M	1.0577
Ras-related GTP-binding protein C	RRAGC	1.0576
Peroxiredoxin-4	PRDX4	1.057
Proto-oncogene tyrosine-protein kinase Src	SRC	1.0565
GDP-fucose protein O-fucosyltransferase 1	POFUT1	1.0561
Cytoplasmic FMR1-interacting protein 1	CYFIP1	1.0556
Vacuolar protein sorting-associated protein 4B	VPS4B	1.0555
Replication protein A 70 kDa DNA-binding subunit	RPA1	1.0555
60S ribosomal protein L30	RPL30	1.0553
COP9 signalosome complex subunit 3	COPS3	1.0553
Receptor expression-enhancing protein 5	REEP5	1.0549
GTP-binding protein Rit1	RIT1	1.0549
E3 ubiquitin-protein ligase UBR5	UBR5	1.0545
ATP-citrate synthase	ACLY	1.0538
Dolichyl-diphosphooligosaccharide--protein glycosyltransferase subunit DAD1	DAD1	1.0533
Tyrosine-protein phosphatase non-receptor type 1	PTPN1	1.0531
Spectrin alpha chain, brain	SPTAN1	1.0531
Disabled homolog 2	DAB2	1.053
Protein lin-7 homolog C;Protein lin-7 homolog A	LIN7C;LIN7A	1.053
Membrane-associated progesterone receptor component 1	PGRMC1	1.0529
Serine/threonine-protein kinase 4;Serine/threonine-protein kinase 4 37kDa subunit;Serine/threonine-protein kinase 4 18kDa subunit	STK4	1.0527
E3 ubiquitin-protein ligase XIAP	XIAP	1.0523
Ubiquitin-40S ribosomal protein S27a;Ubiquitin;40S ribosomal protein S27a;Polyubiquitin-C;Ubiquitin;Polyubiquitin-B;Ubiquitin	RPS27A;UBC;UBB	1.052
SRSF protein kinase 2;SRSF protein kinase 2 N-terminal;SRSF protein kinase 2 C-terminal	SRPK2	1.0515
Prefoldin subunit 4	PFDN4	1.0513
Ubiquitin-like modifier-activating enzyme 6	UBA6	1.0511
Eukaryotic translation initiation factor 3 subunit F	EIF3F	1.0505
Endophilin-A2;Endophilin-A1	SH3GL1;SH3GL2	1.0504
PDZ and LIM domain protein 1	PDLIM1	1.0503
RuvB-like 2	RUVBL2	1.0502
Dynein light chain 1, cytoplasmic	DYNLL1	1.0497
Peptidyl-prolyl cis-trans isomerase FKBP4;Peptidyl-prolyl cis-trans isomerase FKBP4, N-terminally processed	FKBP4	1.0496
Elongation factor 1-gamma	EEF1G	1.0495
Ankyrin repeat and LEM domain-containing protein 2	ANKLE2	1.0491
Galactokinase	GALK1	1.0484
ATP-binding cassette sub-family F member 2	ABCF2	1.0483
tRNA-splicing ligase RtcB homolog	C22orf28	1.048
Kinesin-like protein KIF16B	KIF16B	1.0477
E3 SUMO-protein ligase RanBP2;Putative peptidyl-prolyl cis-trans isomerase	RANBP2	1.0475
Annexin A4;Annexin	ANXA4	1.0471
Ribonuclease P protein subunit p30	RPP30;RP11-320F15.1	1.047
Alpha-taxilin	TXLNA	1.0465
Tubulin alpha-4A chain	TUBA4A	1.0465
Double-strand break repair protein MRE11A	MRE11A	1.0464
Eukaryotic translation elongation factor 1 epsilon-1	EEF1E1	1.0461
cAMP-dependent protein kinase type I-alpha regulatory subunit	PRKAR1A	1.0455
CDGSH iron-sulfur domain-containing protein 2	CISD2	1.0455
Glutaryl-CoA dehydrogenase, mitochondrial	GCDH	1.0455
Beta-actin-like protein 2	ACTBL2	1.045
NEDD8-activating enzyme E1 catalytic subunit	UBA3	1.0449
Ubiquitin carboxyl-terminal hydrolase 7;Ubiquitin carboxyl-terminal hydrolase	USP7	1.0446
Probable alpha-ketoglutarate-dependent dioxygenase ABH5	ALKBH5	1.0444
15-hydroxyprostaglandin dehydrogenase [NAD(+)]	HPGD	1.0443
Serine/threonine-protein kinase mTOR	MTOR	1.0442
Chitinase domain-containing protein 1	CHID1	1.0441
Tubulin beta-2A chain;Tubulin beta-2B chain	TUBB2A;TUBB2B	1.044
BAG family molecular chaperone regulator 3	BAG3	1.0439
Endoplasmin	HSP90B1	1.0438
2,5-phosphodiesterase 12	PDE12	1.0434
Syntaxin-18	STX18	1.0432
Mevalonate kinase	MVK	1.0431
Protein LYRIC	MTDH	1.0431
5-AMP-activated protein kinase subunit beta-1	PRKAB1	1.0427
Ras-related protein Rab-14	RAB14	1.0425
Protein kish-A	TMEM167A	1.042
Ankycorbin	RAI14	1.0416
Proteasome subunit alpha type-3	PSMA3	1.0414
Aromatic-L-amino-acid decarboxylase	DDC	1.0409
F-actin-capping protein subunit alpha-2	CAPZA2	1.0405
Alanine--tRNA ligase, cytoplasmic	AARS	1.0393
Annexin A10	ANXA10	1.0393
Microtubule-associated protein RP/EB family member 1	MAPRE1	1.0388
CTP synthase 2	CTPS2	1.0387
COP9 signalosome complex subunit 4	COPS4	1.0385
Long-chain-fatty-acid--CoA ligase 4	ACSL4	1.0384
Syntaxin-7	STX7	1.0378
CCR4-NOT transcription complex subunit 1	CNOT1	1.0373
Utrophin	UTRN	1.0372
Histone deacetylase complex subunit SAP18	SAP18	1.0371
Guanine nucleotide-binding protein subunit alpha-13	GNA13	1.0367
Deubiquitinating protein VCIP135	VCPIP1	1.0365
H/ACA ribonucleoprotein complex subunit 2	NHP2	1.0355
Procollagen-lysine,2-oxoglutarate 5-dioxygenase 3	PLOD3	1.0345
RNA-binding protein 4;RNA-binding protein 4B	RBM4;RBM4B	1.0344
A-kinase anchor protein 8	AKAP8	1.034
Serine/threonine-protein phosphatase PP1-beta catalytic subunit	PPP1CB	1.034
Tubulin beta-3 chain;Tubulin beta-6 chain	TUBB3;TUBB6	1.0339
Tyrosine-protein kinase Yes	YES1	1.0338
Receptor expression-enhancing protein 4	REEP4	1.0338
Heterogeneous nuclear ribonucleoprotein A3	HNRNPA3	1.0336
Zinc finger protein 598	ZNF598	1.0334
SAM domain and HD domain-containing protein 1	SAMHD1	1.0331
Splicing factor 45	RBM17	1.0316
Tumor susceptibility gene 101 protein	TSG101	1.0313
Heterogeneous nuclear ribonucleoprotein Q	SYNCRIP	1.0312
Polyribonucleotide nucleotidyltransferase 1, mitochondrial	PNPT1	1.0309
Myotubularin-related protein 5	SBF1	1.0307
LIM and senescent cell antigen-like-containing domain protein 1	LIMS1;LIMS3	1.0307
AP-3 complex subunit delta-1	AP3D1	1.0306
tRNA (adenine(58)-N(1))-methyltransferase non-catalytic subunit TRM6	TRMT6	1.0306
Keratin, type I cytoskeletal 18	KRT18	1.0301
14-3-3 protein zeta/delta	YWHAZ	1.0299
78 kDa glucose-regulated protein	HSPA5	1.0294
Probable ATP-dependent RNA helicase DHX36	DHX36	1.0292
Brefeldin A-inhibited guanine nucleotide-exchange protein 1	ARFGEF1	1.0292
Lupus La protein	SSB	1.0291
14-3-3 protein sigma	SFN	1.029
Protein transport protein Sec24B	SEC24B	1.0284
26S protease regulatory subunit 4	PSMC1	1.0281
V-type proton ATPase subunit B, brain isoform	ATP6V1B2	1.028
Translational activator GCN1	GCN1L1	1.028
Kinesin-like protein KIF23	KIF23	1.0273
Alpha-adducin	ADD1	1.027
RuvB-like 1	RUVBL1	1.0269
Cytoskeleton-associated protein 5	CKAP5	1.0267
Epoxide hydrolase 1	EPHX1	1.0266
Tetratricopeptide repeat protein 35	TTC35	1.0264
Prostaglandin E synthase 3	PTGES3	1.0264
Heat shock protein beta-1	HSPB1	1.0257
Nuclease-sensitive element-binding protein 1	YBX1	1.0252
Ubiquitin carboxyl-terminal hydrolase 15;Ubiquitin carboxyl-terminal hydrolase	USP15	1.0245
Serine/arginine-rich splicing factor 9	SRSF9	1.024
Peptidyl-prolyl cis-trans isomerase H;Peptidyl-prolyl cis-trans isomerase	PPIH	1.0239
Centromere/kinetochore protein zw10 homolog	ZW10	1.0234
Partitioning defective 6 homolog beta	PARD6B	1.0231
Thioredoxin domain-containing protein 12	TXNDC12	1.0228
Basic leucine zipper and W2 domain-containing protein 2	BZW2	1.0223
Ras GTPase-activating-like protein IQGAP3	IQGAP3	1.0221
tRNA (cytosine(34)-C(5))-methyltransferase	NSUN2	1.0218
Transmembrane protein 85	TMEM85	1.0217
Torsin-1B	TOR1B	1.0216
DCN1-like protein 5	DCUN1D5	1.0216
Cytochrome c oxidase protein 20 homolog	COX20	1.0213
ATP synthase subunit f, mitochondrial	PTCD1;ATP5J2	1.021
Neutral cholesterol ester hydrolase 1	NCEH1	1.0209
Kinesin-like protein KIF21A	KIF21A	1.0199
Importin subunit alpha-4	KPNA4	1.0197
STE20/SPS1-related proline-alanine-rich protein kinase	STK39	1.0193
Syntaxin-12	STX12	1.0189
Glucose-6-phosphate 1-dehydrogenase	G6PD	1.0185
Endoplasmic reticulum-Golgi intermediate compartment protein 1	ERGIC1	1.0185
Dynein light chain roadblock-type 1;Dynein light chain roadblock-type 2	DYNLRB1;DYNLRB2	1.0184
Myosin-9	MYH9	1.0183
2,3-cyclic-nucleotide 3-phosphodiesterase	CNP	1.0182
ELAV-like protein 1	ELAVL1	1.0175
Striatin	STRN	1.0171
Enhancer of mRNA-decapping protein 4	EDC4	1.017
Actin-binding protein anillin	ANLN	1.017
Inosine triphosphate pyrophosphatase	ITPA	1.0162
26S protease regulatory subunit 8	PSMC5	1.0159
Alpha N-terminal protein methyltransferase 1A	METTL11A	1.0156
Splicing regulatory glutamine/lysine-rich protein 1	SREK1	1.0153
Solute carrier family 2, facilitated glucose transporter member 1	SLC2A1	1.0152
Cleavage and polyadenylation specificity factor subunit 3	CPSF3	1.0151
CAP-Gly domain-containing linker protein 1	CLIP1	1.0144
Protein LAP2	ERBB2IP	1.0139
Hippocalcin-like protein 1;Neuron-specific calcium-binding protein hippocalcin	HPCAL1;HPCA	1.0138
Asparagine--tRNA ligase, cytoplasmic	NARS	1.0132
Rab11 family-interacting protein 1	RAB11FIP1	1.013
Ribosomal protein S6 kinase alpha-3	RPS6KA3	1.0123
Protein FAM98B	FAM98B	1.0123
Desmoglein-2	DSG2	1.0117
UDP-glucose 4-epimerase	GALE	1.011
TAR DNA-binding protein 43	TARDBP	1.0109
Vitamin K epoxide reductase complex subunit 1	VKORC1	1.0106
Nucleoporin NUP188 homolog	NUP188	1.0105
U3 small nucleolar RNA-interacting protein 2	RRP9	1.0103
Exosome complex component MTR3	EXOSC6	1.0102
E3 ubiquitin-protein ligase HUWE1	HUWE1	1.0101
Thioredoxin domain-containing protein 5	TXNDC5	1.0096
Cytoplasmic aconitate hydratase	ACO1;IRP1	1.0086
Polymerase I and transcript release factor	PTRF	1.0085
Protein dpy-19 homolog 1	DPY19L1	1.0084
Protein strawberry notch homolog 1	SBNO1	1.0082
Eukaryotic translation initiation factor 3 subunit E	EIF3E	1.0079
Protein kinase C beta type	PRKCB	1.0078
Protein transport protein Sec23B	SEC23B	1.0078
Paraspeckle component 1	PSPC1	1.0077
Rho-related GTP-binding protein RhoG	RHOG	1.0075
Chromobox protein homolog 1	CBX1	1.0069
Casein kinase II subunit beta	CSNK2B	1.0067
Transcriptional regulator ATRX	ATRX	1.0062
Nucleolar protein 8	NOL8	1.0061
Monoglyceride lipase	MGLL	1.0058
Dehydrogenase/reductase SDR family member 9	DHRS9	1.0054
Sterol-4-alpha-carboxylate 3-dehydrogenase, decarboxylating	NSDHL	1.0054
Serine/arginine-rich splicing factor 6;Serine/arginine-rich splicing factor 4	SRSF6;SRSF4	1.0051
Protein RCC2	RCC2	1.0049
High mobility group protein HMG-I/HMG-Y	HMGA1	1.0047
DNA ligase 1;DNA ligase	LIG1	1.0047
Importin subunit alpha-1	KPNA1	1.0044
Transmembrane protein 109	TMEM109	1.0036
Guanylate kinase	GUK1	1.003
Procollagen-lysine,2-oxoglutarate 5-dioxygenase 1	PLOD1	1.0024
U4/U6.U5 tri-snRNP-associated protein 2	USP39	1.0023
Proteasome subunit beta type-1	PSMB1	1.0022
Translocon-associated protein subunit delta	SSR4	1.0021
Myosin light polypeptide 6	MYL6	1.0014
60S ribosomal protein L35	RPL35	1.0009
60S acidic ribosomal protein P1	RPLP1	1.0008
THO complex subunit 5 homolog	THOC5	1.0001
Secretory carrier-associated membrane protein 3	SCAMP3	0.99969
Tuftelin-interacting protein 11	TFIP11	0.99919
La-related protein 7	LARP7	0.99905
Probable ATP-dependent RNA helicase DDX6	DDX6	0.999
Regulation of nuclear pre-mRNA domain-containing protein 1A	RPRD1A	0.99872
Histone H1.5	HIST1H1B	0.99848
Rho-related GTP-binding protein RhoC	RHOC	0.99822
SWI/SNF complex subunit SMARCC1	SMARCC1	0.99768
Casein kinase II subunit alpha	CSNK2A1;hCG_21984	0.99743
E3 ubiquitin-protein ligase BRE1A	RNF20	0.99729
UPF0670 protein THEM6	THEM6	0.99695
UDP-glucuronosyltransferase 1-10	UGT1A10	0.99692
Aldo-keto reductase family 1 member C3	AKR1C3	0.99685
N-alpha-acetyltransferase 50	NAA50	0.99654
Cutaneous T-cell lymphoma-associated antigen 5	CTAGE5	0.99644
Emerin	EMD	0.99592
Cytoplasmic protein NCK1	NCK1	0.99581
Uncharacterized protein C9orf114	C9orf114	0.99576
Serine/threonine-protein phosphatase PGAM5, mitochondrial	PGAM5	0.99567
Mothers against decapentaplegic homolog 3	SMAD3	0.99558
Obg-like ATPase 1	OLA1	0.99553
Adenine phosphoribosyltransferase	APRT	0.99535
SHC SH2 domain-binding protein 1	SHCBP1	0.99506
YLP motif-containing protein 1	YLPM1	0.99442
V-type proton ATPase subunit d 1	ATP6V0D1	0.99407
Guanine nucleotide-binding protein G(k) subunit alpha	GNAI3	0.99389
3-hydroxyacyl-CoA dehydratase 3	PTPLAD1	0.99383
Glycerol-3-phosphate acyltransferase 3	AGPAT9	0.99348
Polyadenylate-binding protein 1;Polyadenylate-binding protein 3	PABPC1;PABPC3	0.99341
Multiple myeloma tumor-associated protein 2	MMTAG2	0.99335
ESF1 homolog	ESF1	0.99286
Endoplasmic reticulum resident protein 29	ERP29	0.99251
Protein kinase C delta-binding protein	PRKCDBP	0.99251
Talin-1	TLN1	0.99231
Vacuolar protein sorting-associated protein 72 homolog	VPS72	0.99226
Large subunit GTPase 1 homolog	LSG1	0.9921
Methylcrotonoyl-CoA carboxylase beta chain, mitochondrial	MCCC2	0.99153
Peroxisomal 2,4-dienoyl-CoA reductase	DECR2	0.99137
60S ribosomal protein L27a	RPL27A	0.99114
Regulator of nonsense transcripts 1	UPF1	0.99099
ATP-dependent RNA helicase A	DHX9	0.99093
DAZ-associated protein 1	DAZAP1	0.99036
Myosin regulatory light chain 12B;Myosin regulatory light chain 12A	MYL12B;MYL12A	0.99033
Tyrosine--tRNA ligase, cytoplasmic	YARS	0.98999
Ras-related protein Rab-32	RAB32	0.98976
Programmed cell death protein 6	PDCD6	0.98954
COP9 signalosome complex subunit 2	COPS2	0.98917
Serine hydroxymethyltransferase, cytosolic;Serine hydroxymethyltransferase	SHMT1	0.98837
ADP-ribosylation factor-like protein 8B	ARL8B	0.98834
3-beta-hydroxysteroid-Delta(8),Delta(7)-isomerase	EBP	0.98752
Ribosome biogenesis protein BRX1 homolog	BRIX1	0.98728
Serine/arginine repetitive matrix protein 1	SRRM1	0.98681
ATP synthase-coupling factor 6, mitochondrial	ATP5J	0.98646
Unconventional myosin-XVIIIa	MYO18A	0.98605
Immunoglobulin-binding protein 1	IGBP1	0.98503
Actin-related protein 2/3 complex subunit 1B	ARPC1B	0.98478
Threonine--tRNA ligase, cytoplasmic	TARS	0.98443
Probable asparagine--tRNA ligase, mitochondrial	NARS2	0.98414
tRNA (adenine(58)-N(1))-methyltransferase catalytic subunit TRMT61A	TRMT61A	0.98329
tRNA (guanine(26)-N(2))-dimethyltransferase	TRMT1	0.98309
Wolframin	WFS1	0.98301
Heterogeneous nuclear ribonucleoprotein L-like	HNRPLL	0.98288
Melanoma-associated antigen D2	MAGED2	0.98266
Hsp90 co-chaperone Cdc37	CDC37	0.98247
UDP-glucose:glycoprotein glucosyltransferase 1	UGGT1	0.9824
Vesicle-trafficking protein SEC22b	SEC22B	0.98134
Tubulin beta-4B chain;Tubulin beta-4A chain	TUBB4B;TUBB4A	0.98085
Desmoplakin	DSP	0.98059
5-AMP-activated protein kinase catalytic subunit alpha-1	PRKAA1	0.9805
Heterogeneous nuclear ribonucleoprotein H3	HNRNPH3	0.98033
Thioredoxin-related transmembrane protein 2	TMX2	0.97983
Calcium-binding mitochondrial carrier protein Aralar1	SLC25A12	0.97972
Annexin A7;Annexin	ANXA7	0.97962
AP-1 complex subunit sigma-1A	AP1S1	0.97934
Calcium-regulated heat stable protein 1	CARHSP1	0.97908
Guanine nucleotide-binding protein G(s) subunit alpha isoforms XLas;Guanine nucleotide-binding protein G(s) subunit alpha isoforms short	GNAS	0.97857
Myoferlin	MYOF	0.97797
DNA mismatch repair protein Msh6	MSH6	0.9779
Sorting nexin-4	SNX4	0.97785
HEAT repeat-containing protein 1	HEATR1	0.97779
Serine/threonine-protein kinase MRCK beta	CDC42BPB	0.97764
ADP/ATP translocase 2	SLC25A5	0.9775
Structural maintenance of chromosomes protein 2	SMC2	0.97743
AP-1 complex subunit beta-1	AP1B1	0.97702
182 kDa tankyrase-1-binding protein	TNKS1BP1	0.97613
G patch domain-containing protein 4	GPATCH4	0.97584
26S proteasome non-ATPase regulatory subunit 14	PSMD14	0.97571
Serine/threonine-protein phosphatase 4 regulatory subunit 3A	SMEK1	0.97571
Golgin subfamily B member 1	GOLGB1	0.9753
DNA polymerase delta catalytic subunit	POLD1	0.97493
Hsp70-binding protein 1	HSPBP1	0.9743
Spermatogenesis-associated protein 5	SPATA5	0.97411
DNA replication licensing factor MCM3	MCM3	0.97355
Structural maintenance of chromosomes protein 1A	SMC1A	0.9735
Integrin-linked protein kinase	ILK	0.97347
Pseudouridylate synthase 7 homolog	PUS7	0.97307
Mitochondrial enolase superfamily member 1	ENOSF1	0.97297
Tubulin gamma-1 chain;Tubulin gamma-2 chain	TUBG1;TUBG2	0.97287
ADP-ribosylation factor 6	ARF6	0.97284
Thioredoxin-related transmembrane protein 1	TMX1	0.97278
Syntaxin-10	STX10	0.97277
T-complex protein 1 subunit epsilon	CCT5	0.97253
Dihydroxyacetone phosphate acyltransferase	GNPAT	0.97203
Proteasome subunit beta type-3	PSMB3	0.97201
Probable ATP-dependent RNA helicase DDX5	DDX5	0.97181
Cyclin-dependent kinase 1	CDK1	0.97181
Serine/threonine-protein kinase N2	PKN2	0.9718
Dihydropyrimidinase-related protein 2	DPYSL2	0.9718
RNA-binding protein 28	RBM28	0.97177
Proteasome subunit alpha type-4;Proteasome subunit alpha type;Proteasome subunit beta type	PSMA4	0.97168
Pleiotropic regulator 1	PLRG1	0.97144
Putative pre-mRNA-splicing factor ATP-dependent RNA helicase DHX15	DHX15	0.97139
Ubiquitin-conjugating enzyme E2 R1	CDC34	0.97067
Atlastin-3	ATL3	0.97049
Epidermal growth factor receptor kinase substrate 8	EPS8	0.97047
DNA replication licensing factor MCM6	MCM6	0.97037
Ribonucleoprotein PTB-binding 1	RAVER1	0.96935
Kinectin	KTN1	0.96925
Endoplasmic reticulum metallopeptidase 1	ERMP1	0.96905
Adipocyte plasma membrane-associated protein	APMAP;C20orf3	0.96874
Nuclear ubiquitous casein and cyclin-dependent kinase substrate 1	NUCKS1	0.96847
Ras-related protein Rab-35	RAB35	0.96842
Ataxin-10	ATXN10	0.96744
3-hydroxyacyl-CoA dehydratase 2	PTPLB	0.96732
Gamma-soluble NSF attachment protein	NAPG	0.96732
Elongation factor 1-delta	EEF1D	0.967
Dolichyl-diphosphooligosaccharide--protein glycosyltransferase subunit STT3B	STT3B	0.96669
Translocon-associated protein subunit gamma	SSR3	0.9666
Actin-related protein 2/3 complex subunit 5-like protein	ARPC5L	0.96621
Symplekin	SYMPK	0.96571
Transformer-2 protein homolog alpha	TRA2A	0.96551
60S ribosomal protein L24	RPL24	0.96497
Protein disulfide-isomerase A5	PDIA5	0.96484
WASH complex subunit 7	KIAA1033	0.96469
Cleavage and polyadenylation specificity factor subunit 2	CPSF2	0.96462
WD repeat-containing protein 18	WDR18	0.96459
Glucosamine--fructose-6-phosphate aminotransferase [isomerizing] 1	GFPT1	0.96431
EH domain-binding protein 1	EHBP1	0.9643
Ubiquilin-2	UBQLN2	0.96401
Ubiquitin-conjugating enzyme E2 R2	UBE2R2	0.96375
Ribosomal RNA processing protein 1 homolog A	RRP1	0.96285
U2 small nuclear ribonucleoprotein B	SNRPB2	0.9625
tRNA (guanine-N(7)-)-methyltransferase	METTL1	0.96242
Tuberin	TSC2	0.96233
Trophoblast glycoprotein	TPBG	0.96228
Galectin-4	LGALS4	0.96205
Signal recognition particle 72 kDa protein	SRP72	0.96192
Lamina-associated polypeptide 2, isoform alpha;Thymopoietin;Thymopentin	TMPO	0.9619
Replication factor C subunit 3	RFC3	0.96151
DNA-directed RNA polymerase III subunit RPC3	POLR3C	0.96107
Kinesin light chain 1	KLC1	0.96055
Derlin-1	DERL1	0.95988
Alkyldihydroxyacetonephosphate synthase, peroxisomal	AGPS	0.95935
ATPase WRNIP1	WRNIP1	0.95891
Ectonucleoside triphosphate diphosphohydrolase 5	ENTPD5	0.9588
Nuclear pore complex protein Nup205	NUP205	0.95879
Ubiquitin carboxyl-terminal hydrolase isozyme L5	UCHL5	0.9587
ATP-binding cassette sub-family E member 1	ABCE1	0.95869
Luc7-like protein 3	LUC7L3	0.95847
Transcription elongation regulator 1	TCERG1	0.95809
Eukaryotic translation initiation factor 3 subunit A	EIF3A	0.95786
Nibrin	NBN	0.95784
Peptidyl-prolyl cis-trans isomerase FKBP5	FKBP5	0.95776
F-actin-capping protein subunit beta	CAPZB	0.95651
Proteasome activator complex subunit 2	PSME2	0.95575
Lysine-specific demethylase 3B	KDM3B	0.95573
Isocitrate dehydrogenase [NADP] cytoplasmic	IDH1	0.9557
Ras-related protein Rab-8A	RAB8A;RAB8B	0.95557
ATP-dependent RNA helicase DDX39A	DDX39A;DDX39	0.95502
Vinexin	SORBS3	0.95437
Programmed cell death 6-interacting protein	PDCD6IP	0.9542
Tripartite motif-containing protein 47	TRIM47	0.95419
ATP-binding cassette sub-family B member 7, mitochondrial	ABCB7	0.95408
Microtubule-actin cross-linking factor 1, isoforms 1/2/3/5	MACF1	0.95366
EH domain-containing protein 2	EHD2	0.9535
Exocyst complex component 8	EXOC8	0.95328
Squamous cell carcinoma antigen recognized by T-cells 3	SART3	0.95322
Enoyl-CoA delta isomerase 2, mitochondrial	ECI2	0.95273
60S ribosomal protein L19	RPL19	0.95261
Bifunctional 3-phosphoadenosine 5-phosphosulfate synthase 2;Sulfate adenylyltransferase;Adenylyl-sulfate kinase	PAPSS2	0.9523
DNA replication licensing factor MCM2	MCM2	0.95217
Nucleoporin Nup43	NUP43	0.95172
Ubiquitin carboxyl-terminal hydrolase 3;Ubiquitin carboxyl-terminal hydrolase	USP3	0.95125
Apoptotic chromatin condensation inducer in the nucleus	ACIN1	0.95109
7SK snRNA methylphosphate capping enzyme	MEPCE	0.95103
Ras GTPase-activating protein-binding protein 2	G3BP2	0.95061
Nitric oxide synthase-interacting protein	NOSIP	0.95028
Protein DEK	DEK	0.95018
Proteasome activator complex subunit 3	PSME3	0.94993
Transmembrane protein 205	TMEM205	0.9496
U4/U6.U5 tri-snRNP-associated protein 1	SART1	0.94894
Methyl-CpG-binding domain protein 3	MBD3	0.94859
DnaJ homolog subfamily A member 3, mitochondrial	DNAJA3	0.94827
Actin-related protein 2/3 complex subunit 3	ARPC3	0.94743
Monofunctional C1-tetrahydrofolate synthase, mitochondrial	MTHFD1L	0.94741
Regulator of nonsense transcripts 3B	UPF3B	0.94735
RNA-binding protein 10	RBM10	0.94722
FACT complex subunit SPT16	SUPT16H	0.94717
Caveolin-1;Caveolin	CAV1	0.94715
Pyrroline-5-carboxylate reductase 3	PYCRL	0.94713
DNA polymerase delta subunit 2	POLD2	0.94706
Pre-mRNA-splicing regulator WTAP	WTAP	0.94697
S-adenosylmethionine synthase isoform type-2;S-adenosylmethionine synthase	MAT2A	0.94693
DBIRD complex subunit ZNF326	ZNF326	0.9464
Cytochrome b5 type B	CYB5B	0.9463
ADP-ribosylation factor-like protein 1	ARL1	0.94619
ATP-dependent RNA helicase DDX51	DDX51	0.9461
Peptidyl-prolyl cis-trans isomerase A;Peptidyl-prolyl cis-trans isomerase	PPIA	0.94589
EH domain-containing protein 4	EHD4	0.94584
60S ribosomal protein L29	RPL29	0.94551
Microsomal glutathione S-transferase 1	MGST1	0.9451
Minor histocompatibility antigen H13	HM13	0.94497
Cerebellar degeneration-related protein 2-like	CDR2L	0.94459
Protein S100-A16	S100A16	0.94449
Putative ATP-dependent RNA helicase DHX30	DHX30	0.94447
Junction plakoglobin	JUP	0.94436
Mitochondrial glutamate carrier 1	SLC25A22	0.94415
Eukaryotic translation initiation factor 2 subunit 2	EIF2S2	0.94413
Liver carboxylesterase 1	CES1	0.94406
Elongation factor 1-beta	EEF1B2	0.94387
Guanine nucleotide-binding protein subunit beta-2-like 1	GNB2L1	0.94369
tRNA methyltransferase 112 homolog	TRMT112	0.94366
Kinesin-like protein KIF2A	KIF2A	0.94348
V-type proton ATPase subunit F	ATP6V1F	0.94319
Prelamin-A/C;Lamin-A/C	LMNA	0.94314
DnaJ homolog subfamily C member 11	DNAJC11	0.94285
Tubulin beta chain	TUBB	0.94284
Midasin	MDN1	0.94271
Protein transport protein Sec16A	SEC16A	0.94268
U1 small nuclear ribonucleoprotein 70 kDa	SNRNP70	0.94199
Exosome complex component RRP42	EXOSC7	0.94197
Bifunctional coenzyme A synthase;Phosphopantetheine adenylyltransferase;Dephospho-CoA kinase	COASY	0.94189
Peptidyl-prolyl cis-trans isomerase B	PPIB	0.94169
Gem-associated protein 5	GEMIN5	0.94147
Protein S100-A6	S100A6	0.94125
4F2 cell-surface antigen heavy chain	SLC3A2	0.94125
U5 small nuclear ribonucleoprotein 200 kDa helicase	SNRNP200	0.94106
Eukaryotic translation initiation factor 6	EIF6	0.94083
H/ACA ribonucleoprotein complex subunit 1	GAR1	0.94071
Double-stranded RNA-binding protein Staufen homolog 1	STAU1	0.9405
CAP-Gly domain-containing linker protein 2	CLIP2	0.94035
Disintegrin and metalloproteinase domain-containing protein 9	ADAM9	0.94007
Poly [ADP-ribose] polymerase 4	PARP4	0.93984
Serine/arginine-rich splicing factor 7	SRSF7	0.93965
U6 snRNA-associated Sm-like protein LSm2	LSM2	0.9395
Uncharacterized protein KIAA0090	KIAA0090	0.93928
Sulfhydryl oxidase 2	QSOX2	0.93897
Poly(U)-binding-splicing factor PUF60	PUF60	0.93868
Carboxymethylenebutenolidase homolog	CMBL	0.93816
DNA-directed RNA polymerase I subunit RPA34	CD3EAP	0.93813
Plasma membrane calcium-transporting ATPase 1	ATP2B1	0.93788
Integrin alpha-6;Integrin alpha-6 heavy chain;Integrin alpha-6 light chain	ITGA6	0.93761
Structural maintenance of chromosomes protein 4;Structural maintenance of chromosomes protein	SMC4	0.93755
RNA-binding protein 14	RBM14	0.93742
Acidic leucine-rich nuclear phosphoprotein 32 family member E	ANP32E	0.93735
Protein BUD31 homolog	BUD31	0.93733
U4/U6 small nuclear ribonucleoprotein Prp4	PRPF4	0.93703
Phosphatidylinositol 4-phosphate 3-kinase C2 domain-containing subunit alpha	PIK3C2A	0.93667
Guanine nucleotide-binding protein G(i) subunit alpha-2	GNAI2	0.93661
Mannosyl-oligosaccharide glucosidase	MOGS	0.9366
Ras-related protein Rab-10	RAB10	0.93653
Ras-related protein Rab-7a	RAB7A	0.93609
Cleavage stimulation factor subunit 1	CSTF1	0.93586
Phosphoinositide 3-kinase regulatory subunit 4	PIK3R4	0.93501
Exosome complex exonuclease RRP44	DIS3	0.93498
Vascular endothelial zinc finger 1	VEZF1	0.93484
Procollagen-lysine,2-oxoglutarate 5-dioxygenase 2	PLOD2	0.93482
Dolichyl-diphosphooligosaccharide--protein glycosyltransferase subunit STT3A	STT3A	0.93446
Cleavage stimulation factor subunit 2;Cleavage stimulation factor subunit 2 tau variant	CSTF2;CSTF2T	0.93444
DnaJ homolog subfamily B member 12	DNAJB12	0.93443
RNA-binding motif protein, X chromosome;RNA-binding motif protein, X chromosome, N-terminally processed;RNA binding motif protein, X-linked-like-1;RNA binding motif protein, X-linked-like-1, N-terminally processed	RBMX;RBMXL1	0.93422
Chromosome alignment-maintaining phosphoprotein 1	CHAMP1	0.93349
SH3 domain-containing kinase-binding protein 1	SH3KBP1	0.93305
EH domain-containing protein 1	EHD1	0.93305
Calponin-2	CNN2	0.93274
Profilin-2;Profilin	PFN2	0.93267
U2 small nuclear ribonucleoprotein A	SNRPA1	0.93246
RNA-binding protein FUS	FUS	0.93246
Nicalin	NCLN	0.93219
Proteasome subunit alpha type-7	PSMA7	0.93212
Catenin delta-1	CTNND1	0.93155
Transmembrane protein 43	TMEM43	0.93142
Mitochondrial chaperone BCS1	BCS1L	0.93122
Proteasome subunit beta type-5	PSMB5	0.9309
Protein disulfide-isomerase	P4HB	0.93076
Zinc phosphodiesterase ELAC protein 2	ELAC2	0.93067
RWD domain-containing protein 1	RWDD1	0.93043
Chloride intracellular channel protein 4	CLIC4	0.93034
Protein-glutamine gamma-glutamyltransferase 2	TGM2	0.93027
Heterogeneous nuclear ribonucleoprotein L	HNRNPL	0.93023
Probable ATP-dependent RNA helicase DDX56	DDX56	0.93008
Splicing factor, suppressor of white-apricot homolog	SFSWAP	0.93004
Unhealthy ribosome biogenesis protein 2 homolog	URB2	0.92989
Growth hormone-inducible transmembrane protein	GHITM	0.92913
60S ribosomal protein L8	RPL8	0.92912
U3 small nucleolar ribonucleoprotein protein IMP3	IMP3	0.92892
60S ribosomal protein L12	RPL12	0.92886
THO complex subunit 7 homolog	THOC7	0.92869
Lamina-associated polypeptide 2, isoforms beta/gamma;Thymopoietin;Thymopentin	TMPO	0.92851
Serine/arginine-rich splicing factor 3	SRSF3	0.92841
Periodic tryptophan protein 2 homolog	PWP2	0.92841
DNA replication licensing factor MCM4	MCM4	0.9283
Zinc finger CCCH domain-containing protein 4	ZC3H4	0.92805
Serine/arginine-rich splicing factor 5	SRSF5	0.92785
Sideroflexin-1	SFXN1	0.92689
28S ribosomal protein S14, mitochondrial	MRPS14	0.92685
Dephospho-CoA kinase domain-containing protein	DCAKD	0.92651
DNA-directed RNA polymerase I subunit RPA1;DNA-directed RNA polymerase	POLR1A	0.92615
Replication factor C subunit 2	RFC2	0.92606
SWI/SNF-related matrix-associated actin-dependent regulator of chromatin subfamily D member 1	SMARCD1	0.92605
DNA mismatch repair protein Msh2	MSH2	0.92597
Src substrate cortactin	CTTN	0.92586
Fatty aldehyde dehydrogenase	ALDH3A2	0.92528
Bifunctional protein NCOAT;Protein O-GlcNAcase;Histone acetyltransferase	MGEA5	0.92525
Survival of motor neuron-related-splicing factor 30	SMNDC1	0.92525
Leukocyte surface antigen CD47	CD47	0.92516
Nuclear autoantigenic sperm protein	NASP	0.92498
40S ribosomal protein S13	RPS13	0.92493
Nucleoporin NUP53	NUP35	0.92466
Alpha-mannosidase 2	MAN2A1	0.92448
60S ribosomal protein L34	RPL34	0.92436
Activity-dependent neuroprotector homeobox protein	ADNP	0.92422
Actin-related protein 3	ACTR3	0.92399
Conserved oligomeric Golgi complex subunit 7	COG7	0.9236
28S ribosomal protein S31, mitochondrial	MRPS31	0.92352
Ubiquitin-protein ligase E3C	UBE3C	0.9235
Guanine nucleotide-binding protein G(q) subunit alpha	GNAQ	0.92324
Transmembrane protein 33	TMEM33	0.92268
Transmembrane emp24 domain-containing protein 2	TMED2	0.92228
Ribose-phosphate pyrophosphokinase 1;Ribose-phosphate pyrophosphokinase	PRPS1	0.92211
Insulin-like growth factor 2 mRNA-binding protein 3	IGF2BP3	0.92203
Nucleoporin Nup37	NUP37	0.92193
Heterogeneous nuclear ribonucleoprotein H;Heterogeneous nuclear ribonucleoprotein H, N-terminally processed	HNRNPH1	0.92146
Bcl-2-associated transcription factor 1	BCLAF1	0.92142
Nck-associated protein 1	NCKAP1	0.92098
Protein NOXP20	FAM114A1;DKFZp686F20250	0.92047
Heterogeneous nuclear ribonucleoprotein D-like	HNRPDL	0.92046
Heterogeneous nuclear ribonucleoprotein H2	HNRNPH2	0.92041
Xenotropic and polytropic retrovirus receptor 1	XPR1	0.92039
DNA-directed RNA polymerases I, II, and III subunit RPABC1	POLR2E	0.92026
60S ribosomal protein L26	RPL26	0.92025
Constitutive coactivator of PPAR-gamma-like protein 1	FAM120A	0.91969
Cytosine-specific methyltransferase;DNA (cytosine-5)-methyltransferase 1	DNMT1	0.9196
Transmembrane 9 superfamily member 4	TM9SF4	0.91957
60S ribosomal protein L11	RPL11	0.91948
Receptor expression-enhancing protein 6	REEP6	0.91936
Signal recognition particle 54 kDa protein	SRP54	0.91931
Tumor suppressor p53-binding protein 1	TP53BP1	0.91927
Probable ATP-dependent RNA helicase DDX46	DDX46	0.91909
Serine palmitoyltransferase 1	SPTLC1	0.91882
Phosphorylated CTD-interacting factor 1	PCIF1	0.91851
mRNA turnover protein 4 homolog	MRTO4	0.91827
Histone-binding protein RBBP7	RBBP7	0.91772
U4/U6 small nuclear ribonucleoprotein Prp31	PRPF31	0.91728
La-related protein 4B	LARP4B	0.91728
Transcription factor Sp1	SP1	0.91722
Glucose-6-phosphate isomerase	GPI	0.917
Annexin A11;Annexin	ANXA11	0.91678
Digestive organ expansion factor homolog	DIEXF	0.91673
Mitochondrial import receptor subunit TOM70	TOMM70A	0.91668
Serrate RNA effector molecule homolog	SRRT	0.91632
Cytochrome P450 4F11	CYP4F11	0.91611
Calpain-2 catalytic subunit	CAPN2	0.91609
U2 snRNP-associated SURP motif-containing protein	U2SURP	0.91573
Calcium-binding protein p22	CHP	0.91568
Centromere protein V	CENPV	0.91566
Protein S100-P	S100P	0.91548
Dolichyl-diphosphooligosaccharide--protein glycosyltransferase 48 kDa subunit	DDOST	0.91528
Lamin-B2	LMNB2	0.91509
THO complex subunit 2	THOC2	0.91494
Rab-like protein 3	RABL3	0.91458
Rho-related GTP-binding protein RhoF	RHOF	0.91426
SPATS2-like protein	SPATS2L	0.91425
DNA repair protein XRCC1	XRCC1	0.91357
Canalicular multispecific organic anion transporter 1	ABCC2	0.91336
Coiled-coil domain-containing protein 86	CCDC86	0.91332
Sodium-coupled neutral amino acid transporter 2	SLC38A2	0.91315
Disks large homolog 1;Disks large homolog 2	DLG1;DLG2	0.9129
Cleavage and polyadenylation specificity factor subunit 1	CPSF1	0.91256
Exosome complex component CSL4	EXOSC1;RP11-452K12.9	0.91228
Proteasome subunit alpha type-2	PSMA2	0.91222
Serine/threonine-protein kinase PRP4 homolog	PRPF4B	0.91222
Solute carrier family 12 member 2	SLC12A2	0.91169
Histone H3.1;Histone H3.1t	HIST1H3A;HIST3H3	0.91167
Prefoldin subunit 3	VBP1	0.91078
Kinesin-like protein KIF14	KIF14	0.91056
60S ribosomal protein L13	RPL13	0.91042
Integrin beta-4	ITGB4	0.91032
Ras-related protein Rab-27B	RAB27B	0.91006
ATPase family AAA domain-containing protein 3A;ATPase family AAA domain-containing protein 3B	ATAD3A;ATAD3B	0.90985
UPF0464 protein C15orf44	C15orf44	0.90974
Mitochondrial thiamine pyrophosphate carrier	SLC25A19	0.90936
Transmembrane protein 65	TMEM65	0.9088
COP9 signalosome complex subunit 8	COPS8	0.90855
Tudor and KH domain-containing protein	TDRKH	0.90837
116 kDa U5 small nuclear ribonucleoprotein component	EFTUD2	0.90825
Phenylalanine--tRNA ligase alpha subunit	FARSA	0.90811
Superkiller viralicidic activity 2-like 2	SKIV2L2	0.90775
Nucleolar complex protein 4 homolog	NOC4L	0.90742
Asparagine synthetase [glutamine-hydrolyzing]	ASNS	0.90741
Ras-related protein Rab-1B;Putative Ras-related protein Rab-1C	RAB1B;RAB1C	0.90698
Reticulocalbin-2	RCN2	0.90694
E3 ubiquitin/ISG15 ligase TRIM25	TRIM25	0.90623
Rac GTPase-activating protein 1	RACGAP1	0.90589
RNA-binding protein 25	RBM25	0.90582
Transcriptional repressor protein YY1;Transcription factor YY2	YY1;YY2	0.90579
Ras-related protein Rab-2A	RAB2A	0.90555
Protein odr-4 homolog	ODR4	0.90538
GTPase KRas;GTPase KRas, N-terminally processed;GTPase NRas;GTPase HRas;GTPase HRas, N-terminally processed	KRAS;NRAS;HRAS	0.90527
Drebrin	DBN1	0.90412
40S ribosomal protein S20	RPS20	0.90379
tRNA pseudouridine synthase A, mitochondrial;Pseudouridine synthase	PUS1	0.90372
Parafibromin	CDC73	0.90343
Dolichyl-diphosphooligosaccharide--protein glycosyltransferase subunit 1	RPN1	0.9032
Coronin-7	CORO7	0.90297
Cyclin-dependent kinase 5	CDK5	0.90269
Translationally-controlled tumor protein	TPT1	0.90236
Protein LSM12 homolog	LSM12	0.90168
Villin-1	VIL1	0.90142
Barrier-to-autointegration factor	BANF1	0.9014
40S ribosomal protein S21	RPS21	0.90127
Nucleolar protein 6	NOL6	0.90102
Pyridoxine-5-phosphate oxidase	PNPO	0.901
Transmembrane emp24 domain-containing protein 4	TMED4	0.90084
Probable RNA-binding protein 19	RBM19	0.90071
Thimet oligopeptidase	THOP1	0.90067
Transformation/transcription domain-associated protein	TRRAP	0.90049
Negative elongation factor B	COBRA1	0.90043
Nucleoplasmin-3	NPM3	0.90037
M-phase phosphoprotein 6	MPHOSPH6	0.90024
Dr1-associated corepressor	DRAP1	0.90017
39S ribosomal protein L10, mitochondrial	MRPL10	0.90002
DNA-directed RNA polymerases I and III subunit RPAC1	POLR1C	0.89986
SAP30-binding protein	SAP30BP	0.8997
Probable ATP-dependent RNA helicase DDX23	DDX23	0.89963
Eukaryotic peptide chain release factor subunit 1	ETF1	0.89958
Splicing factor 3B subunit 3	SF3B3	0.89955
Nuclear pore complex protein Nup133	NUP133	0.89924
RNA-binding protein 12	RBM12	0.89896
Sigma non-opioid intracellular receptor 1	SIGMAR1	0.89883
Glycerol-3-phosphate dehydrogenase, mitochondrial	GPD2	0.89879
Ribosome biogenesis protein BMS1 homolog	BMS1	0.89876
Bifunctional arginine demethylase and lysyl-hydroxylase JMJD6	JMJD6	0.89869
G patch domain and KOW motifs-containing protein	GPKOW	0.89851
Prenylcysteine oxidase 1	PCYOX1	0.89846
Proline synthase co-transcribed bacterial homolog protein	PROSC	0.89845
UPF0480 protein C15orf24	C15orf24	0.89821
Apoptosis-inducing factor 1, mitochondrial	AIFM1	0.898
Signal peptidase complex subunit 3	SPCS3	0.89795
Signal peptidase complex catalytic subunit SEC11A	SEC11A;SEC11L1	0.89782
Neuropathy target esterase	PNPLA6	0.89772
Cleavage and polyadenylation specificity factor subunit 6	CPSF6	0.89757
CCA tRNA nucleotidyltransferase 1, mitochondrial	TRNT1	0.89757
Ribosome biogenesis protein WDR12	WDR12	0.89731
Peptidyl-prolyl cis-trans isomerase G;Peptidyl-prolyl cis-trans isomerase	PPIG	0.8973
Transcription intermediary factor 1-beta	TRIM28	0.8972
Activating signal cointegrator 1 complex subunit 3	ASCC3	0.89712
X-ray repair cross-complementing protein 5	XRCC5	0.89709
60S ribosomal protein L17	RPL17	0.8968
CDKN2A-interacting protein	CDKN2AIP	0.89668
Putative oxidoreductase GLYR1	GLYR1	0.89662
Neighbor of COX4	COX4NB	0.8966
Ras-related protein Rab-5C	RAB5C	0.89646
Lysophospholipase-like protein 1	LYPLAL1	0.89637
UPF0368 protein Cxorf26	CXorf26	0.89631
DNA repair protein RAD50	RAD50	0.89616
NADPH--cytochrome P450 reductase	POR	0.89592
Catenin alpha-2	CTNNA2	0.89575
Calretinin	CALB2	0.89568
CDK5 regulatory subunit-associated protein 3	CDK5RAP3	0.8955
Sarcoplasmic/endoplasmic reticulum calcium ATPase 2	ATP2A2	0.89545
TATA-binding protein-associated factor 2N	TAF15	0.89532
60S acidic ribosomal protein P2	RPLP2	0.89527
NF-kappa-B-repressing factor	NKRF	0.89502
Coilin	COIL	0.89493
FACT complex subunit SSRP1	SSRP1	0.8946
SRSF protein kinase 1	SRPK1	0.89436
Cofilin-2	CFL2	0.89409
Sec1 family domain-containing protein 1	SCFD1	0.89402
28S ribosomal protein S24, mitochondrial	MRPS24	0.8935
Stress-induced-phosphoprotein 1	STIP1	0.89344
Pre-mRNA-processing factor 19	PRPF19	0.89324
Cancer-related nucleoside-triphosphatase	C1orf57;NTPCR	0.89321
PC4 and SFRS1-interacting protein;Hepatoma-derived growth factor-related protein 3	PSIP1;HDGFRP3	0.8928
40S ribosomal protein S8	RPS8	0.89247
Double-stranded RNA-specific adenosine deaminase	ADAR	0.89201
Ras-related protein Rab-11B;Ras-related protein Rab-11A	RAB11B;RAB11A	0.89195
RNA polymerase-associated protein LEO1	LEO1	0.89194
RNA-binding protein 39	RBM39	0.89189
Myeloid-associated differentiation marker	MYADM	0.89186
Transcription initiation factor TFIID subunit 6	TAF6	0.89124
40S ribosomal protein S23	RPS23	0.89101
Scaffold attachment factor B1	SAFB	0.89101
Pre-mRNA-splicing factor CWC22 homolog	CWC22	0.89046
Glycerol-3-phosphate acyltransferase 4	AGPAT6	0.89034
p21-activated protein kinase-interacting protein 1	PAK1IP1	0.89006
RNA-binding protein 12B	RBM12B	0.88992
Thymidine kinase, cytosolic	TK1	0.88991
UPF0160 protein MYG1, mitochondrial	C12orf10	0.88981
Non-POU domain-containing octamer-binding protein	NONO	0.88975
Hexokinase-1	HK1	0.88971
Zinc finger CCCH domain-containing protein 14	ZC3H14	0.88956
Structural maintenance of chromosomes flexible hinge domain-containing protein 1	SMCHD1	0.88952
Coiled-coil-helix-coiled-coil-helix domain-containing protein 3, mitochondrial	CHCHD3	0.88929
60S ribosomal protein L31	RPL31	0.88911
E3 ubiquitin-protein ligase DTX3L	DTX3L	0.88876
Protein S100-A4	S100A4	0.88807
Transmembrane protein 120B	TMEM120B	0.88787
40S ribosomal protein S6	RPS6	0.88787
Transducin beta-like protein 2	TBL2	0.88762
Ras-related protein Rap-1b;Ras-related protein Rap-1A;Ras-related protein Rap-1b-like protein	RAP1B;RAP1A	0.88687
Cyclin-T1	CCNT1	0.88667
General transcription factor IIH subunit 1	GTF2H1	0.88661
Splicing factor 3A subunit 2	SF3A2	0.88656
Ras-related protein Rab-1A	RAB1A	0.88615
Vasodilator-stimulated phosphoprotein	VASP	0.88601
PH-interacting protein	PHIP	0.886
E3 ubiquitin-protein ligase UHRF1	UHRF1	0.88572
DNA polymerase subunit gamma-2, mitochondrial	POLG2	0.88569
Peroxiredoxin-5, mitochondrial	PRDX5	0.88568
Cyclin-dependent kinase 11B;Cyclin-dependent kinase 11A	CDK11B;CDK11A;CDC2L2	0.8856
Ribonucleoside-diphosphate reductase large subunit;Ribonucleoside-diphosphate reductase	RRM1	0.88503
HIV Tat-specific factor 1	HTATSF1	0.88471
Leucine-rich repeat-containing protein 59	LRRC59	0.88456
Heterogeneous nuclear ribonucleoprotein M	HNRNPM	0.88452
DNA replication licensing factor MCM5	MCM5	0.88378
Syntaxin-binding protein 2	STXBP2	0.88324
Ras-related protein Rab-6A;Ras-related protein Rab-6B	RAB6A;RAB6B	0.88289
Autophagy-related protein 9A	ATG9A	0.88278
Nucleolar pre-ribosomal-associated protein 1	URB1	0.88262
Endoplasmic reticulum resident protein 44	ERP44	0.88261
Bromodomain adjacent to zinc finger domain protein 1A	BAZ1A	0.88208
CD151 antigen	CD151	0.88194
Four and a half LIM domains protein 2	FHL2	0.88171
Mitochondrial fission 1 protein	FIS1	0.88152
Endoplasmic reticulum-Golgi intermediate compartment protein 2	ERGIC2	0.88143
Protein arginine N-methyltransferase 5;Protein arginine N-methyltransferase 5, N-terminally processed	PRMT5	0.88127
Nuclear pore complex protein Nup160	NUP160	0.88115
Inositol polyphosphate 5-phosphatase OCRL-1	OCRL	0.8809
Developmentally-regulated GTP-binding protein 2	DRG2	0.88084
Polymerase delta-interacting protein 3	POLDIP3	0.88073
Heme oxygenase 2	HMOX2	0.88031
ADP-ribosylation factor 5	ARF5	0.88029
Ubiquitin fusion degradation protein 1 homolog	UFD1L	0.88023
60S ribosomal protein L7a	RPL7A	0.88015
U6 snRNA-associated Sm-like protein LSm1	LSM1	0.88012
Transmembrane protein 165	TMEM165	0.87987
General transcription factor 3C polypeptide 5	GTF3C5	0.87975
U4/U6 small nuclear ribonucleoprotein Prp3	PRPF3	0.87971
40S ribosomal protein S16	RPS16	0.87918
SWI/SNF-related matrix-associated actin-dependent regulator of chromatin subfamily B member 1	SMARCB1	0.8791
Phosphatidylinositol glycan anchor biosynthesis class U protein	PIGU	0.87901
Sequestosome-1	SQSTM1	0.87895
Peroxiredoxin-6	PRDX6	0.87892
60S ribosomal protein L21	RPL21	0.8785
Spermidine synthase	SRM	0.87842
Nucleobindin-2	NUCB2	0.87829
Transmembrane emp24 domain-containing protein 10	TMED10	0.87819
Mitochondrial import inner membrane translocase subunit TIM50	TIMM50	0.87783
Frataxin, mitochondrial;Frataxin intermediate form;Frataxin(56-210);Frataxin(78-210);Frataxin mature form	FXN	0.8778
Transcription factor A, mitochondrial	TFAM	0.87746
Endoplasmic reticulum lectin 1	ERLEC1	0.87745
Redox-regulatory protein FAM213A	FAM213A	0.87736
Anoctamin-6	ANO6	0.87725
Actin, alpha cardiac muscle 1;Actin, alpha skeletal muscle;Actin, aortic smooth muscle;Actin, gamma-enteric smooth muscle	ACTC1;ACTA1;ACTA2;ACTG2;ACTB	0.87673
Carnitine O-palmitoyltransferase 1, liver isoform	CPT1A	0.87636
Proteasome subunit alpha type;Proteasome subunit alpha type-6	PSMA6	0.87612
Nucleolar complex protein 2 homolog	NOC2L	0.87586
Set1/Ash2 histone methyltransferase complex subunit ASH2	ASH2L	0.87581
ADP-dependent glucokinase	ADPGK	0.87569
Surfeit locus protein 4	SURF4	0.87556
Thyroid receptor-interacting protein 11	TRIP11	0.87552
Polypeptide N-acetylgalactosaminyltransferase 4	GALNT4;POC1B-GALNT4	0.87551
Protein midA homolog, mitochondrial	C2orf56	0.87545
HCLS1-associated protein X-1	HAX1	0.87539
Splicing factor U2AF 35 kDa subunit	U2AF1	0.87483
WD repeat-containing protein 3	WDR3	0.87478
Ceramide synthase 2	CERS2;LASS2	0.87449
60S ribosomal protein L18a	RPL18A	0.87444
SWI/SNF complex subunit SMARCC2	SMARCC2	0.87412
GMP synthase [glutamine-hydrolyzing]	GMPS	0.87346
Tyrosine-protein phosphatase non-receptor type 11	PTPN11	0.87331
Anoctamin-10	ANO10	0.87251
CUGBP Elav-like family member 1	CELF1	0.87234
NADH dehydrogenase [ubiquinone] 1 alpha subcomplex subunit 6	NDUFA6	0.87216
Catenin alpha-1	CTNNA1	0.8721
Coiled-coil domain-containing protein 47	CCDC47	0.87157
Septin-7	2014-09-07	0.87147
GTP-binding nuclear protein Ran	RAN	0.87145
WD repeat-containing protein 74	WDR74	0.8713
Prohibitin	PHB	0.87096
Pre-mRNA-processing-splicing factor 8	PRPF8	0.87081
Structural maintenance of chromosomes protein 3	SMC3	0.87056
WD repeat-containing protein 61	WDR61	0.87054
SWI/SNF-related matrix-associated actin-dependent regulator of chromatin subfamily E member 1	SMARCE1	0.87043
ATP synthase subunit alpha, mitochondrial	ATP5A1	0.87026
Heterogeneous nuclear ribonucleoprotein R	HNRNPR;HNRPR	0.87018
RNA polymerase-associated protein RTF1 homolog	RTF1	0.87012
Epidermal growth factor receptor	EGFR	0.87007
Uncharacterized protein C12orf43	C12orf43	0.86999
Heterogeneous nuclear ribonucleoprotein A0	HNRNPA0	0.86992
Chromobox protein homolog 8	CBX8	0.8698
Polypeptide N-acetylgalactosaminyltransferase 2;Polypeptide N-acetylgalactosaminyltransferase 2 soluble form	GALNT2	0.86974
Unconventional myosin-Va	MYO5A	0.86967
Periodic tryptophan protein 1 homolog	PWP1	0.86936
Nuclear pore complex protein Nup50	NUP50	0.86934
Acyl-CoA dehydrogenase family member 9, mitochondrial	ACAD9	0.86912
Matrin-3	MATR3	0.869
N-alpha-acetyltransferase 38, NatC auxiliary subunit	NAA38	0.86894
Calpain-1 catalytic subunit	CAPN1	0.86889
Peptidyl-tRNA hydrolase 2, mitochondrial	PTRH2	0.8688
ATP-dependent RNA helicase DDX55	DDX55	0.86818
Nucleoside diphosphate-linked moiety X motif 19, mitochondrial	NUDT19	0.86815
N-acetylgalactosaminyltransferase 7	GALNT7	0.86813
Protein disulfide-isomerase A4	PDIA4	0.86799
Toll-interacting protein	TOLLIP	0.86759
Proteasome subunit beta type-6	PSMB6	0.86752
SUN domain-containing protein 2	SUN2	0.86749
Peptidyl-prolyl cis-trans isomerase FKBP8	FKBP8	0.86731
UDP-glucuronosyltransferase 1-1	UGT1A1	0.8673
Zinc transporter 1	SLC30A1	0.86719
Charged multivesicular body protein 4c	CHMP4C	0.86705
Nucleolar protein 58	NOP58	0.86693
40S ribosomal protein S18	RPS18	0.8668
Dolichol-phosphate mannosyltransferase subunit 3	DPM3	0.86672
60S ribosomal protein L3	RPL3	0.86659
Coproporphyrinogen-III oxidase, mitochondrial	CPOX	0.86636
WD repeat-containing protein 75	WDR75	0.86623
Malectin	MLEC	0.86609
CD59 glycoprotein	CD59	0.86604
Glycogen phosphorylase, liver form;Phosphorylase	PYGL	0.86603
Integrator complex subunit 1	DKFZP586J0619;INTS1	0.86584
40S ribosomal protein S25	RPS25	0.86471
Erlin-2	ERLIN2	0.8646
Proteasome subunit alpha type-5	PSMA5	0.86441
Signal peptidase complex subunit 2	SPCS2	0.86441
Galectin-1	LGALS1	0.86398
60S ribosomal protein L38	RPL38	0.86341
Phosphatidylinositol 4-kinase type 2-alpha	PI4K2A	0.86308
Signal transducer and activator of transcription 6	STAT6	0.86277
Methyltransferase-like protein 16	METTL16	0.86245
CD44 antigen	CD44	0.86237
Nuclear mitotic apparatus protein 1	NUMA1	0.86234
CD109 antigen	CD109	0.86219
Dolichol-phosphate mannosyltransferase	DPM1	0.86204
Long-chain-fatty-acid--CoA ligase 5	ACSL5	0.86166
Uncharacterized protein C17orf90	C17orf90	0.86135
Prefoldin subunit 6	PFDN6	0.861
Pyruvate dehydrogenase protein X component, mitochondrial	PDHX	0.86088
RNA-binding protein 27	RBM27	0.8605
Histone-arginine methyltransferase CARM1	CARM1	0.86046
G-rich sequence factor 1	GRSF1	0.86039
Telomere-associated protein RIF1	RIF1	0.86012
60S ribosomal protein L23	RPL23	0.86
Tropomyosin alpha-4 chain	TPM4	0.85927
Small nuclear ribonucleoprotein-associated protein;Small nuclear ribonucleoprotein-associated proteins B and B;Small nuclear ribonucleoprotein-associated protein N	SNRPN;SNRPB	0.8592
Helicase SKI2W	SKIV2L	0.85869
Regulator of chromosome condensation	RCC1	0.85852
POU domain, class 2, transcription factor 1	POU2F1	0.8585
Nucleoporin p54	NUP54	0.85835
Mitochondrial import receptor subunit TOM40 homolog	TOMM40	0.85834
Tripartite motif-containing protein 4	TRIM4	0.85805
Ras-related protein Rap-2b	RAP2B	0.85802
Zinc finger protein 687	ZNF687	0.85796
Interleukin enhancer-binding factor 2	ILF2	0.85772
Probable methylthioribulose-1-phosphate dehydratase	APIP	0.85771
Trans-2,3-enoyl-CoA reductase	TECR	0.8576
40S ribosomal protein S9	RPS9	0.85759
Nucleophosmin	NPM1	0.857
Histone-lysine N-methyltransferase SETD1A	SETD1A	0.85695
PEST proteolytic signal-containing nuclear protein	PCNP	0.85691
Ras GTPase-activating-like protein IQGAP1	IQGAP1	0.85672
1-phosphatidylinositol 4,5-bisphosphate phosphodiesterase beta-3	PLCB3	0.85617
Splicing factor, proline- and glutamine-rich	SFPQ	0.85613
MKI67 FHA domain-interacting nucleolar phosphoprotein	MKI67IP	0.85596
Nucleoprotein TPR	TPR	0.85572
Medium-chain specific acyl-CoA dehydrogenase, mitochondrial	ACADM	0.85516
Inositol 1,4,5-trisphosphate receptor type 3	ITPR3	0.85514
Proteasome subunit alpha type-1;Proteasome subunit alpha type	PSMA1	0.85513
WD repeat-containing protein 43	WDR43	0.85498
Phosphatidylinositol-binding clathrin assembly protein	PICALM	0.85493
Catechol O-methyltransferase	COMT	0.85447
Unconventional myosin-Ie	MYO1E	0.85437
Sulfide:quinone oxidoreductase, mitochondrial	SQRDL	0.85429
Histone-binding protein RBBP4	RBBP4	0.8542
PRA1 family protein 3	ARL6IP5	0.85396
NAD-dependent malic enzyme, mitochondrial	ME2	0.85344
Mitochondrial import inner membrane translocase subunit Tim9	TIMM9	0.85321
MYC-induced nuclear antigen	MINA	0.85297
Delta-1-pyrroline-5-carboxylate synthase;Glutamate 5-kinase;Gamma-glutamyl phosphate reductase	ALDH18A1	0.85241
Heterogeneous nuclear ribonucleoprotein U-like protein 2	HNRNPUL2;hCG_2044799	0.85223
Protein SCO2 homolog, mitochondrial	SCO2	0.85204
Chromobox protein homolog 5	CBX5	0.85179
Mediator of RNA polymerase II transcription subunit 24	MED24	0.8515
Lamin-B1	LMNB1	0.85149
Putative rRNA methyltransferase 3	FTSJ3	0.85149
Mammalian ependymin-related protein 1	UCC1;EPDR1	0.85092
Disintegrin and metalloproteinase domain-containing protein 10	ADAM10	0.85089
Calcium-binding mitochondrial carrier protein Aralar2	SLC25A13	0.85074
Transmembrane protein 201	TMEM201	0.85038
3-hydroxyacyl-CoA dehydrogenase type-2	HSD17B10	0.85013
Heterogeneous nuclear ribonucleoprotein U-like protein 1	HNRNPUL1	0.85002
Non-histone chromosomal protein HMG-17	HMGN2	0.84991
Calnexin	CANX	0.84975
Pre-B-cell leukemia transcription factor-interacting protein 1	PBXIP1	0.84955
Ubiquitin carboxyl-terminal hydrolase 5	USP5	0.84945
Splicing factor 3B subunit 1	SF3B1	0.8493
DNA-dependent protein kinase catalytic subunit	PRKDC	0.84918
WD repeat-containing protein 36	WDR36	0.84908
Annexin A1	ANXA1	0.84903
Probable ATP-dependent RNA helicase DDX27	DDX27	0.84891
Yorkie homolog	YAP1	0.84885
TFIIH basal transcription factor complex helicase XPD subunit	ERCC2	0.84878
ATP-dependent RNA helicase DDX18	DDX18	0.84866
Nuclear pore complex protein Nup85	NUP85	0.84855
Protein LLP homolog	LLPH	0.84831
Nuclear pore complex protein Nup214	NUP214	0.84827
Bystin	BYSL	0.84781
Formin-binding protein 4	FNBP4	0.84773
Splicing factor 3A subunit 1	SF3A1	0.84751
Peroxisomal multifunctional enzyme type 2;(3R)-hydroxyacyl-CoA dehydrogenase;Enoyl-CoA hydratase 2	HSD17B4	0.84725
Proteasome subunit beta type-8	PSMB8	0.84719
General transcription factor 3C polypeptide 4	GTF3C4	0.84648
Programmed cell death protein 4	PDCD4	0.84632
3-ketoacyl-CoA thiolase, peroxisomal	ACAA1	0.84621
Condensin complex subunit 1	NCAPD2	0.84617
Prolyl 4-hydroxylase subunit alpha-1	P4HA1	0.84608
Leucine-rich repeat and WD repeat-containing protein 1	LRWD1	0.84607
AP-2 complex subunit mu	AP2M1	0.84601
Protein AHNAK2	AHNAK2	0.84598
Nucleolar protein 16	NOP16	0.84585
KH domain-containing, RNA-binding, signal transduction-associated protein 1	KHDRBS1	0.84548
Eukaryotic translation initiation factor 3 subunit H	EIF3S3;EIF3H	0.84543
ATP-dependent DNA helicase Q1	RECQL	0.84531
Complement component 1 Q subcomponent-binding protein, mitochondrial	C1QBP	0.84528
Pre-mRNA 3-end-processing factor FIP1	FIP1L1	0.84518
Aldehyde dehydrogenase, dimeric NADP-preferring	ALDH3A1	0.84502
U3 small nucleolar RNA-associated protein 18 homolog	UTP18	0.84479
Tripeptidyl-peptidase 1	TPP1	0.84473
Sorting nexin-9	SNX9	0.8447
Cofilin-1	CFL1	0.84461
Sphingolipid delta(4)-desaturase DES1	DEGS1	0.84443
Nucleolar protein 14	NOP14	0.84433
Small acidic protein	SMAP;C11orf58	0.84407
Ras-related protein Ral-B	RALB	0.84358
DNA replication licensing factor MCM7	MCM7	0.84315
Poly [ADP-ribose] polymerase 1	PARP1	0.84308
Sister chromatid cohesion protein PDS5 homolog A	PDS5A	0.84285
Mitotic checkpoint protein BUB3	BUB3	0.84193
Pre-mRNA-processing factor 6	PRPF6	0.84192
Protein PRRC2C	PRRC2C	0.84165
Protein ELYS	AHCTF1	0.84154
Pleckstrin homology domain-containing family A member 6	PLEKHA6	0.84151
Transmembrane 9 superfamily member 3	TM9SF3;RP11-34E5.1	0.84147
Protein phosphatase 1 regulatory subunit 7	PPP1R7	0.84135
DNA-directed RNA polymerase II subunit RPB1	POLR2A	0.84132
Heterogeneous nuclear ribonucleoprotein D0	HNRNPD	0.84131
Guanine nucleotide-binding protein G(I)/G(S)/G(O) subunit gamma-12	GNG12	0.84098
NADH dehydrogenase [ubiquinone] 1 alpha subcomplex subunit 9, mitochondrial	NDUFA9	0.84086
Polymerase delta-interacting protein 2	POLDIP2	0.84061
YTH domain family protein 3	YTHDF3	0.84009
Putative heat shock protein HSP 90-beta 2	HSP90AB2P	0.83985
Putative hexokinase HKDC1	HKDC1	0.83927
Anterior gradient protein 2 homolog	AGR2	0.83919
Cirhin	CIRH1A	0.83894
40S ribosomal protein S12	RPS12	0.83889
ATP-binding cassette sub-family D member 1	ABCD1	0.83882
Long-chain-fatty-acid--CoA ligase 3	ACSL3	0.83877
Gamma-glutamyl hydrolase	GGH	0.8387
SUN domain-containing protein 1	UNC84A;SUN1	0.83855
Lamin-B receptor	LBR	0.83851
Golgi SNAP receptor complex member 2	GOSR2	0.83828
Crooked neck-like protein 1	CRNKL1	0.83799
Pentatricopeptide repeat-containing protein 3, mitochondrial	PTCD3	0.83783
Retinol dehydrogenase 10	RDH10	0.83782
Protein SCAF11	SCAF11	0.83771
Protein kinase C alpha type	PRKCA	0.83743
60S ribosome subunit biogenesis protein NIP7 homolog	NIP7	0.83742
60S ribosomal protein L7	RPL7	0.8374
Interferon regulatory factor 2-binding protein 1	IRF2BP1	0.8373
Cell division cycle 5-like protein	CDC5L	0.83723
40S ribosomal protein S3a	RPS3A	0.83722
Peroxisomal membrane protein PEX14	PEX14	0.83654
Paxillin	PXN	0.83645
Histone H2A.x	H2AFX	0.83577
Cell growth-regulating nucleolar protein	LYAR	0.83549
Gamma-interferon-inducible protein 16	IFI16	0.83532
Acidic leucine-rich nuclear phosphoprotein 32 family member B	ANP32B	0.83528
Vesicle-associated membrane protein 8	VAMP8	0.83513
Protein ERGIC-53	LMAN1	0.83493
Neuroblast differentiation-associated protein AHNAK	AHNAK	0.8346
Transcription activator BRG1;Probable global transcription activator SNF2L2	SMARCA4;SMARCA2	0.83435
Mitochondrial inner membrane protein	IMMT	0.83433
Splicing factor 1	SF1	0.83398
Periphilin-1	PPHLN1	0.83382
Apoptosis inhibitor 5	API5	0.83361
Voltage-dependent anion-selective channel protein 2	VDAC2	0.83337
Replication factor C subunit 4	RFC4	0.83329
Non-histone chromosomal protein HMG-14	HMGN1	0.8322
UPF0556 protein C19orf10	C19orf10	0.83201
m7GpppX diphosphatase	DCPS	0.83197
40S ribosomal protein S7	RPS7	0.83185
mRNA export factor	RAE1	0.83156
Proteasome activator complex subunit 4	PSME4	0.83125
Heat shock protein 75 kDa, mitochondrial	TRAP1	0.83098
Stomatin-like protein 2	STOML2	0.83095
Dynactin subunit 2	DCTN2	0.83085
Integrator complex subunit 3	INTS3	0.83061
40S ribosomal protein S3	RPS3	0.8302
Isocitrate dehydrogenase [NAD] subunit gamma, mitochondrial	IDH3G	0.82963
Importin-5	IPO5	0.82917
Myosin phosphatase Rho-interacting protein	MPRIP	0.82899
Serine/arginine-rich splicing factor 10	SRSF10;FUSIP1	0.82867
B-cell receptor-associated protein 31	BCAP31	0.82867
Catenin beta-1	CTNNB1	0.82827
Translocation protein SEC63 homolog	SEC63	0.828
NADH dehydrogenase [ubiquinone] 1 beta subcomplex subunit 10	NDUFB10	0.82788
Sorting nexin-2	SNX2	0.82785
Ribosomal L1 domain-containing protein 1	RSL1D1	0.82773
Splicing factor U2AF 65 kDa subunit	U2AF2	0.82773
Transmembrane protein C2orf18	C2orf18	0.82757
Isocitrate dehydrogenase [NAD] subunit alpha, mitochondrial	IDH3A	0.82695
Deoxyuridine 5-triphosphate nucleotidohydrolase, mitochondrial	DUT	0.82666
Cleavage and polyadenylation specificity factor subunit 7	CPSF7	0.82652
Pre-mRNA branch site protein p14	SF3B14	0.82623
Major vault protein	MVP	0.82617
Prefoldin subunit 5	PFDN5	0.82564
Histone deacetylase 1	HDAC1	0.82555
Cullin-1	CUL1	0.82521
Transmembrane protein 111	TMEM111	0.82503
60S ribosomal protein L6	RPL6	0.82498
Protein AATF	AATF	0.82462
Calcium uniporter protein, mitochondrial	MCU	0.82456
Small nuclear ribonucleoprotein Sm D3	SNRPD3	0.82438
AP-2 complex subunit alpha-2	AP2A2	0.82408
Ras-related protein Rab-13	RAB13	0.82388
Amine oxidase [flavin-containing] A	MAOA	0.82375
Small nuclear ribonucleoprotein Sm D1	SNRPD1	0.82346
Unconventional myosin-Ic	MYO1C	0.82338
SAFB-like transcription modulator	SLTM	0.82328
Golgin subfamily A member 4	GOLGA4	0.82321
Pre-mRNA-processing factor 40 homolog A	PRPF40A	0.82301
Amine oxidase [flavin-containing] B	MAOB	0.82288
Xaa-Pro aminopeptidase 1	XPNPEP1	0.8224
Transketolase	TKT	0.82223
DNA ligase 3	LIG3	0.8219
Probable E3 ubiquitin-protein ligase TRIP12	TRIP12	0.82189
Mediator of DNA damage checkpoint protein 1	MDC1	0.8216
DNA-directed RNA polymerase I subunit RPA43	TWISTNB	0.82156
H/ACA ribonucleoprotein complex subunit 4	DKC1	0.82104
Apoptosis regulator BAX	BAX	0.82077
Phosphoribosyl pyrophosphate synthase-associated protein 2	PRPSAP2	0.82035
40S ribosomal protein S30	FAU	0.82028
5-3 exoribonuclease 2	XRN2	0.82006
GTPase Era, mitochondrial	ERAL1	0.82
E3 ubiquitin-protein ligase BRE1B	RNF40	0.81935
40S ribosomal protein S14	RPS14	0.81921
Transferrin receptor protein 1;Transferrin receptor protein 1, serum form	TFRC	0.81908
DNA topoisomerase 1	TOP1	0.81884
Oxysterol-binding protein-related protein 8;Oxysterol-binding protein	OSBPL8	0.81871
Transducin beta-like protein 3	TBL3	0.81868
Platelet-activating factor acetylhydrolase IB subunit beta	PAFAH1B2	0.81828
Zinc finger protein 207	ZNF207	0.81744
LETM1 and EF-hand domain-containing protein 1, mitochondrial	LETM1	0.81743
Mitochondrial carrier homolog 2	MTCH2	0.81714
ATP synthase subunit b, mitochondrial	ATP5F1	0.81706
Methionine aminopeptidase 2;Methionine aminopeptidase	METAP2	0.81691
ATP synthase subunit e, mitochondrial	ATP5I	0.81658
Fermitin family homolog 2	FERMT2	0.81653
Transitional endoplasmic reticulum ATPase	VCP	0.81639
Golgi reassembly-stacking protein 2	GORASP2	0.81624
Dipeptidyl peptidase 4;Dipeptidyl peptidase 4 membrane form;Dipeptidyl peptidase 4 soluble form	DPP4	0.81605
Actin-related protein 2/3 complex subunit 4	ARPC4;ARPC4-TTLL3	0.81569
Electron transfer flavoprotein subunit alpha, mitochondrial	ETFA	0.81534
DNA-directed RNA polymerase II subunit RPB2;DNA-directed RNA polymerase	POLR2B	0.8152
Protein VAC14 homolog	VAC14	0.8148
Sialic acid synthase	NANS	0.81478
Ribosomal RNA-processing protein 8	RRP8	0.81458
Host cell factor 1;HCF N-terminal chain 1;HCF N-terminal chain 2;HCF N-terminal chain 3;HCF N-terminal chain 4;HCF N-terminal chain 5;HCF N-terminal chain 6;HCF C-terminal chain 1;HCF C-terminal chain 2;HCF C-terminal chain 3;HCF C-terminal chain 4;HCF C-terminal chain 5;HCF C-terminal chain 6	HCFC1	0.81451
ADP/ATP translocase 3	SLC25A6	0.81438
GPI transamidase component PIG-S	PIGS	0.8143
Proliferating cell nuclear antigen	PCNA	0.81427
Prohibitin-2	PHB2	0.81419
Chromodomain-helicase-DNA-binding protein 1-like	CHD1L	0.81416
Acylglycerol kinase, mitochondrial	AGK	0.81388
Protein transport protein Sec61 subunit alpha isoform 1;Protein transport protein Sec61 subunit alpha isoform 2	SEC61A1;SEC61A2	0.8137
N-acetylglucosamine-6-sulfatase	GNS	0.81329
Eukaryotic translation initiation factor 1	EIF1	0.81315
Coiled-coil domain-containing protein 6	CCDC6	0.81308
3-mercaptopyruvate sulfurtransferase;Sulfurtransferase	MPST	0.81271
40S ribosomal protein S10	RPS10	0.81271
Pyruvate dehydrogenase E1 component subunit beta, mitochondrial	PDHB	0.81226
Putative mitochondrial import inner membrane translocase subunit Tim23B;Mitochondrial import inner membrane translocase subunit Tim23	TIMM23B;TIMM23	0.81225
60S ribosomal protein L10;60S ribosomal protein L10-like	RPL10;RPL10L	0.81166
39S ribosomal protein L39, mitochondrial	MRPL39	0.81158
Cysteine desulfurase, mitochondrial	NFS1	0.81121
Cytosol aminopeptidase	LAP3	0.81108
Cytochrome b-c1 complex subunit 6, mitochondrial	UQCRH	0.81092
Early endosome antigen 1	EEA1	0.81
UDP-glucuronosyltransferase 1-6	UGT1A6	0.8096
Histone H2A type 2-B	HIST2H2AB	0.80955
Serine/threonine-protein phosphatase 1 regulatory subunit 10	PPP1R10	0.80948
Zinc finger RNA-binding protein	ZFR	0.80916
Pogo transposable element with ZNF domain	POGZ	0.80898
Protein Red	IK	0.80895
GPI transamidase component PIG-T	PIGT	0.80888
Forkhead box protein K1	FOXK1	0.80869
Vesicle-associated membrane protein-associated protein A	VAPA	0.80859
Electron transfer flavoprotein subunit beta	ETFB	0.80855
Transcription elongation factor SPT5	SUPT5H	0.80843
Proteasome subunit beta type-4	PSMB4	0.80786
Nuclear pore complex protein Nup98-Nup96;Nuclear pore complex protein Nup98;Nuclear pore complex protein Nup96	NUP98	0.80785
Tetratricopeptide repeat protein 19, mitochondrial	TTC19	0.80785
Aldehyde dehydrogenase X, mitochondrial	ALDH1B1	0.80754
Splicing factor 3B subunit 2	SF3B2	0.80743
Lipid phosphate phosphohydrolase 2	PPAP2C	0.8073
Annexin A2;Annexin;Putative annexin A2-like protein	ANXA2;ANXA2P2	0.8069
Glycylpeptide N-tetradecanoyltransferase 1	NMT1	0.80656
General transcription factor IIE subunit 1	GTF2E1	0.80653
Protein TANC1	TANC1	0.80637
Glycogen [starch] synthase, muscle	GYS1	0.80593
40S ribosomal protein S2	RPS2	0.8056
Sodium bicarbonate cotransporter 3	SLC4A7	0.80531
Something about silencing protein 10	UTP3	0.80509
Pescadillo homolog	PES1	0.80487
Leucine-rich PPR motif-containing protein, mitochondrial	LRPPRC	0.80487
60S ribosomal protein L4	RPL4	0.80452
Deoxynucleotidyltransferase terminal-interacting protein 2	DNTTIP2	0.80413
Cytochrome c oxidase subunit 7A2, mitochondrial	COX7A2	0.80405
Insulin receptor;Insulin receptor subunit alpha;Insulin receptor subunit beta	INSR	0.8037
Protein C16orf88	C16orf88	0.80367
Aspartyl/asparaginyl beta-hydroxylase	ASPH	0.80364
Serine/arginine-rich splicing factor 11	SRSF11;SFRS11	0.80333
Calumenin	CALU	0.80326
Flotillin-1	FLOT1	0.8032
ATP synthase subunit beta, mitochondrial;ATP synthase subunit beta	ATP5B	0.803
PRKC apoptosis WT1 regulator protein	PAWR	0.80299
SWI/SNF-related matrix-associated actin-dependent regulator of chromatin subfamily A member 5	SMARCA5	0.80266
60S ribosomal protein L18	RPL18	0.80245
Plasminogen activator inhibitor 1 RNA-binding protein	SERBP1	0.80241
CCAAT/enhancer-binding protein zeta	CEBPZ	0.80236
Mesencephalic astrocyte-derived neurotrophic factor	MANF	0.80213
Arfaptin-1	ARFIP1	0.80202
Laminin subunit beta-1	LAMB1	0.80201
General transcription factor II-I	GTF2I	0.80198
Nucleolar RNA helicase 2	DDX21	0.80197
Targeting protein for Xklp2	HCA90;TPX2	0.80191
Endoplasmic reticulum mannosyl-oligosaccharide 1,2-alpha-mannosidase	MAN1B1	0.80109
Uncharacterized protein C19orf52	C19orf52	0.8008
E3 ubiquitin-protein ligase RBBP6	RBBP6	0.80077
60S ribosomal protein L27	RPL27	0.8006
U3 small nucleolar ribonucleoprotein protein MPP10	MPHOSPH10	0.80057
Protein CASC4	CASC4	0.80054
DBIRD complex subunit KIAA1967	KIAA1967	0.79982
Putative ribosomal RNA methyltransferase NOP2	NOP2	0.79955
Cytochrome c oxidase subunit 4 isoform 1, mitochondrial	COX4I1	0.79916
Sorting and assembly machinery component 50 homolog	SAMM50	0.79897
Scaffold attachment factor B2	SAFB2	0.79889
pre-mRNA 3 end processing protein WDR33	WDR33	0.79851
F-box-like/WD repeat-containing protein TBL1XR1	TBL1XR1	0.79839
40S ribosomal protein S17;40S ribosomal protein S17-like	RPS17;RPS17L	0.79833
Mitochondrial dicarboxylate carrier	SLC25A10	0.79824
Protein kinase C-binding protein 1	ZMYND8	0.79808
Diablo homolog, mitochondrial	DIABLO	0.79791
Vacuolar protein sorting-associated protein 26A	VPS26A	0.79747
Phosphoacetylglucosamine mutase	PGM3	0.79727
Phosphoglucomutase-like protein 5	PGM5	0.79648
Mitochondrial import inner membrane translocase subunit TIM44	TIMM44	0.79641
Mitofusin-1	MFN1	0.79637
Nucleolar complex protein 3 homolog	NOC3L	0.79622
Methyl-CpG-binding protein 2	MECP2	0.79578
Ladinin-1	LAD1	0.79573
40S ribosomal protein S26;Putative 40S ribosomal protein S26-like 1	RPS26;RPS26P11	0.79541
Regulation of nuclear pre-mRNA domain-containing protein 2	RPRD2	0.79528
Eukaryotic initiation factor 4A-II	EIF4A2	0.79523
Rho GDP-dissociation inhibitor 1	ARHGDIA	0.79451
Core histone macro-H2A.1;Histone H2A	H2AFY	0.79425
PHD finger protein 6	PHF6	0.79412
Thioredoxin reductase 1, cytoplasmic	TXNRD1	0.79404
Isocitrate dehydrogenase [NAD] subunit beta, mitochondrial	IDH3B	0.79386
Ribosome maturation protein SBDS	SBDS	0.79356
U3 small nucleolar RNA-associated protein 14 homolog A	UTP14A	0.79354
Estradiol 17-beta-dehydrogenase 12	HSD17B12	0.7935
Probable ATP-dependent RNA helicase YTHDC2	YTHDC2	0.79342
Monoacylglycerol lipase ABHD12	ABHD12	0.79233
Pinin	PNN	0.79226
Glyceraldehyde-3-phosphate dehydrogenase	GAPDH	0.79192
NADH dehydrogenase [ubiquinone] 1 beta subcomplex subunit 4	NDUFB4	0.7919
U1 small nuclear ribonucleoprotein A	SNRPA	0.7919
Focal adhesion kinase 1	PTK2	0.79161
mRNA cap guanine-N7 methyltransferase	RNMT	0.7916
Transmembrane emp24 domain-containing protein 9	TMED9	0.79153
Acyl-CoA:lysophosphatidylglycerol acyltransferase 1	LPGAT1	0.79141
Heat shock 70 kDa protein 4	HSPA4	0.79131
WD repeat-containing protein 5	WDR5	0.79122
40S ribosomal protein S19	RPS19	0.79084
Probable U3 small nucleolar RNA-associated protein 11	UTP11L	0.79082
GrpE protein homolog 1, mitochondrial	GRPEL1	0.7908
Lysophospholipid acyltransferase 7	MBOAT7	0.79076
Protein-tyrosine phosphatase mitochondrial 1	PTPMT1	0.79068
Signal recognition particle 9 kDa protein	SRP9	0.79063
Ribosome biogenesis regulatory protein homolog	RRS1	0.7906
ATP synthase subunit d, mitochondrial	ATP5H	0.79053
Peroxisomal bifunctional enzyme;Enoyl-CoA hydratase/3,2-trans-enoyl-CoA isomerase;3-hydroxyacyl-CoA dehydrogenase	EHHADH	0.79045
Transcriptional repressor p66-beta	GATAD2B	0.79033
Probable peptidyl-tRNA hydrolase	PTRH1	0.78976
Intron-binding protein aquarius	AQR	0.78915
Metastasis-associated protein MTA2	MTA2;DKFZp686F2281	0.7885
Polycomb protein EED	EED	0.78844
Pyruvate dehydrogenase E1 component subunit alpha, somatic form, mitochondrial	PDHA1	0.78795
UPF0420 protein C16orf58	C16orf58	0.78793
60S ribosomal protein L10a	RPL10A	0.78769
Serine/threonine-protein phosphatase 2A activator	PPP2R4;DKFZp781M17165	0.78743
Nodal modulator 2;Nodal modulator 3;Nodal modulator 1	NOMO2;NOMO3;NOMO1	0.78733
DNA topoisomerase 2-beta;DNA topoisomerase 2	TOP2B	0.78713
Alpha-galactosidase A	GLA	0.78698
Ribosome-binding protein 1	RRBP1	0.78696
N-acetyltransferase 10	NAT10	0.78681
Cullin-5	CUL5	0.78608
Pumilio domain-containing protein KIAA0020	KIAA0020	0.78589
Protein jagunal homolog 1	JAGN1	0.78584
Pyruvate carboxylase, mitochondrial	PC	0.78571
Hydroxysteroid dehydrogenase-like protein 2	HSDL2	0.78556
THO complex subunit 1	THOC1	0.7855
Mitochondrial 2-oxoglutarate/malate carrier protein	SLC25A11	0.78518
Isoleucine--tRNA ligase, mitochondrial	IARS2	0.78506
Metaxin-2	MTX2	0.78488
Probable ATP-dependent RNA helicase DDX10	DDX10	0.78486
Chromodomain-helicase-DNA-binding protein 1	CHD1	0.78483
Nuclear pore membrane glycoprotein 210	NUP210	0.78459
Methylcrotonoyl-CoA carboxylase subunit alpha, mitochondrial	MCCC1	0.7839
Malate dehydrogenase, mitochondrial;Malate dehydrogenase	MDH2	0.78387
Neutral amino acid transporter B(0)	SLC1A5	0.78378
RNA-binding protein with serine-rich domain 1	RNPS1	0.78338
Septin-2	2014-09-02	0.78327
Centrosomal protein of 55 kDa	CEP55	0.78304
Protein phosphatase inhibitor 2;Putative protein phosphatase inhibitor 2-like protein 3	PPP1R2;PPP1R2P3	0.78284
5-oxoprolinase	OPLAH	0.78279
YTH domain-containing protein 1	YTHDC1	0.78269
Casein kinase I isoform alpha;Casein kinase I isoform alpha-like	CSNK1A1;CSNK1A1L	0.78238
Dehydrogenase/reductase SDR family member 4	DHRS4	0.78228
Cadherin-2	CDH2	0.78203
Aladin	AAAS	0.78172
Thioredoxin reductase 2, mitochondrial	TXNRD2	0.7816
Protein S100-A10	S100A10	0.78157
ATP synthase subunit g, mitochondrial;ATP synthase subunit g 2, mitochondrial	ATP5L;ATP5L2	0.78154
Cleft lip and palate transmembrane protein 1-like protein	CLPTM1L	0.78154
Zinc finger protein-like 1	ZFPL1	0.7815
SPRY domain-containing protein 4	SPRYD4	0.78142
Glucosidase 2 subunit beta	PRKCSH	0.78091
NAD(P) transhydrogenase, mitochondrial	NNT	0.78053
Proline-rich protein PRCC	PRCC	0.78049
V-type proton ATPase 116 kDa subunit a isoform 1	ATP6V0A1	0.78043
Peptidyl-prolyl cis-trans isomerase FKBP2;Peptidyl-prolyl cis-trans isomerase	FKBP2	0.78038
Tricarboxylate transport protein, mitochondrial	SLC25A1	0.78034
Dynactin subunit 4	DCTN4	0.7801
Cathepsin B;Cathepsin B light chain;Cathepsin B heavy chain	CTSB	0.7799
26S proteasome non-ATPase regulatory subunit 7	PSMD7	0.77989
AFG3-like protein 2	AFG3L2	0.77982
Myb-binding protein 1A	MYBBP1A	0.77958
Macrophage-capping protein	CAPG	0.77904
Chromodomain-helicase-DNA-binding protein 4	CHD4	0.7786
Serine/threonine-protein kinase PAK 2;PAK-2p27;PAK-2p34	PAK2	0.77848
Apolipoprotein L2	APOL2	0.77832
Heterochromatin protein 1-binding protein 3	HP1BP3	0.77776
Stress-70 protein, mitochondrial	HSPA9	0.7776
Double-stranded RNA-binding protein Staufen homolog 2	STAU2	0.77756
Tryptophan--tRNA ligase, cytoplasmic;T1-TrpRS;T2-TrpRS	WARS	0.77752
Cytochrome P450 2S1	CYP2S1	0.77702
40S ribosomal protein S11	RPS11	0.7769
Uncharacterized protein C2orf47, mitochondrial	C2orf47	0.77683
Nucleolar and coiled-body phosphoprotein 1	NOLC1	0.77648
LIM and SH3 domain protein 1	LASP1	0.77646
Probable rRNA-processing protein EBP2	EBNA1BP2	0.77614
Brain-specific angiogenesis inhibitor 1-associated protein 2-like protein 1	BAIAP2L1	0.77589
DNA damage-binding protein 1	DDB1	0.77587
Glutamate dehydrogenase 1, mitochondrial;Glutamate dehydrogenase;Glutamate dehydrogenase 2, mitochondrial	GLUD1;GLUD2	0.77579
Cell division cycle and apoptosis regulator protein 1	CCAR1	0.77569
40S ribosomal protein S4, X isoform;40S ribosomal protein S4, Y isoform 1;40S ribosomal protein S4, Y isoform 2	RPS4X;RPS4Y1;RPS4Y2	0.77561
FAD-linked sulfhydryl oxidase ALR	GFER	0.77554
Cysteine and glycine-rich protein 1	CSRP1	0.77546
Trifunctional enzyme subunit alpha, mitochondrial;Long-chain enoyl-CoA hydratase;Long chain 3-hydroxyacyl-CoA dehydrogenase	HADHA	0.77501
NADH dehydrogenase [ubiquinone] 1 beta subcomplex subunit 8, mitochondrial	NDUFB8	0.77482
Calpain small subunit 1	CAPNS1	0.77474
THUMP domain-containing protein 1	THUMPD1	0.7747
Abhydrolase domain-containing protein 10, mitochondrial	ABHD10	0.77451
Very long-chain specific acyl-CoA dehydrogenase, mitochondrial	ACADVL	0.77441
40S ribosomal protein S27	RPS27	0.77431
Retinol dehydrogenase 11	RDH11	0.77423
N-alpha-acetyltransferase 25, NatB auxiliary subunit	NAA25	0.77409
Spermatid perinuclear RNA-binding protein	STRBP	0.77366
Histone H1.2	HIST1H1C	0.77358
Nucleolar GTP-binding protein 2	GNL2	0.77354
Nucleolar MIF4G domain-containing protein 1	NOM1	0.77342
Patatin-like phospholipase domain-containing protein 2	PNPLA2	0.77332
Poly(A)-specific ribonuclease PARN	PARN	0.77296
Splicing factor 3A subunit 3	SF3A3	0.7726
Phosphoenolpyruvate carboxykinase [GTP], mitochondrial	PCK2	0.77258
Histone-lysine N-methyltransferase setd3	SETD3	0.77252
Histone H4	HIST1H4A	0.77243
Protein VPRBP	VPRBP	0.7721
RRP15-like protein	RRP15	0.77191
Small nuclear ribonucleoprotein Sm D2	SNRPD2	0.7718
rRNA 2-O-methyltransferase fibrillarin	FBL	0.77157
Mediator of RNA polymerase II transcription subunit 8	MED8	0.77148
Nucleolar transcription factor 1	UBTF	0.77104
Aldehyde dehydrogenase, mitochondrial	ALDH2	0.771
Cohesin subunit SA-2	STAG2	0.77099
Signal recognition particle receptor subunit alpha	SRPR	0.77093
Peptidyl-prolyl cis-trans isomerase E;Peptidyl-prolyl cis-trans isomerase	PPIE	0.77081
Flotillin-2	FLOT2	0.77054
2-oxoglutarate dehydrogenase, mitochondrial	OGDH	0.77033
[truncated: 708 more rows]
